# Supplementary material for: In Vitroα-Glucosidase and α-Amylase Inhibitory Activities of Free and Bound Phenolic Extracts from the Bran and Kernel Fractions of Five Sorghum Grain Genotypes
Source: Foods. 2020 Sep 15;9(9):1301. doi: 10.3390/foods9091301 (PMC7556046; doi:10.3390/foods9091301)
Supplement: Supplementary file 1 [file foods-09-01301-s001.xlsx]

## Sheet: Table S-1
	Table S-1: Correlation coefficient (r) between enzyme inhibitory activities, phenolic contents (including 81 individual phenolic compounds data), sorghum genotypes, phenolic locations and phenolic form of presence.
	Glu = α-glucosidase inhibitory activity, Amy = α-amylase inhibitory activity.
	TPC, TFC, TTC = Total phenolic content, total flavonoid content and total tannin content respectively.
	W, RM, RC, BR, BL = Liberty, Mr-Buster, Nuseed Cracka, IS131C and Shawaya Short Black 1 sorghum genotypes respectively.
	Phenolic location: bran and kernel fractions.
	Phenolic form of presence: free and bound forms.
	The total subclass of phenolic contents and individual phenolic contents (quantified by HPLC)
	Values in bold are different from 0 with a significance level alpha=0.01
		Correlation coefficient (r)																								Hydroxybenzoic acid				Hydroxycinnamic acid
		Variables	Glu	Amy	TPC	TFC	TTC	W	RM	RC	BR	BL	Bran	Kernel	Free	Bound	Hydroxybenzoic acid	Hydroxycinnamic acid	3-Deoxyanthocyanidin	Anthocyanidin	Flavan-3-ol	Flavanone	Flavone	Flavonol	Proanthocyanidins	Salicylic acid	Protocatechuic Acid	4-Hydroxybenzoic acid	2,5-Dihydroxybenzoic acid	Caffeic acid 3-glucoside	2-O-Caffeoylglycerol	1-O-Caffeoylquinic acid	1-O-Caffeoylglycerol I	1-O-Caffeoylglycerol II	1-O-Coumaroyl-2-O-glucosylglycerol	Dihydroferulic acid 4-O-glucuronide	N1,N4-Dicaffeoyl spermidine	2-O-Coumaroylglycerol	N1,N8-Dicaffeoyl spermidine	1-O-Coumaroylglycerol	p-Coumaric Acid	trans-Ferulic Acid	Caffeoylferuloylspermidine	Cinnamic acid	3-(7-Hydroxy-6-methoxy-1,3-benzodioxol-5-yl)propanoic acid	Linocinnamarin	N1,N10-Diferuloylspermidine	Isoferulic acid	8-4'-Dehydrodiferulic acid
		Glu	1	0.304809	0.961397	0.954303	0.954844	-0.194234	-0.00438863	-0.124101	0.175104	0.147619	0.616946	-0.616946	0.384157	-0.384157	0.483627	0.31762	0.895191	-0.0331711	0.580535	0.892141	0.268758	0.722133	0.842	0.766166	-0.00563137	0.0859458	0.017358	0.26573	-0.3334	0.889019	-0.130965	0.523786	-0.014402	0.928382	-0.104212	-0.245386	0.601247	-0.199159	-0.0723886	-0.102841	0.210311	-0.052896	-0.0897285	-0.0823842	-0.014402	-0.0703908	-0.0225232
		Amy	0.304809	1	0.287891	0.310472	0.288943	-0.453051	0.446806	-0.361725	0.369166	-0.00119462	0.0116545	-0.0116545	-0.0110229	0.0110229	-0.0702881	-0.116725	0.207502	0.147765	0.160214	0.259509	-0.0768863	0.266557	0.295195	0.171791	0.108181	-0.254974	0.079685	-0.024977	-0.0866453	0.301811	-0.200277	0.0592818	-0.129691	0.307569	0.0224473	-0.156071	0.095661	-0.223255	-0.246113	-0.144908	0.0790141	-0.137736	-0.21061	-0.25072	-0.129691	-0.187519	-0.0998876
		TPC	0.961397	0.287891	1	0.989648	0.959615	-0.212933	-0.130813	-0.142612	0.274024	0.212335	0.584316	-0.584316	0.276025	-0.276025	0.412048	0.341873	0.789079	0.047394	0.609121	0.878894	0.283875	0.738956	0.879539	0.763868	0.0705487	-0.0327788	0.0714014	0.0744065	-0.32368	0.946524	-0.143414	0.41852	-0.10306	0.950013	-0.108134	-0.245393	0.435806	-0.202224	-0.0263884	-0.0255492	0.0629045	-0.0384856	-0.0205519	-0.0267304	-0.10306	-0.0175962	0.045959
		TFC	0.954303	0.310472	0.989648	1	0.9409	-0.221854	-0.120774	-0.150563	0.280258	0.212932	0.47842	-0.47842	0.322936	-0.322936	0.330089	0.23072	0.778163	-0.0354685	0.583564	0.851104	0.17105	0.755182	0.907309	0.782886	-0.0170858	-0.124115	-0.0145512	0.0463442	-0.272944	0.976993	-0.123209	0.453016	-0.104721	0.979778	-0.0842882	-0.209822	0.452225	-0.173972	-0.108862	-0.135571	0.0588832	-0.0793232	-0.0935328	-0.108699	-0.104721	-0.108381	-0.0684821
		TTC	0.954844	0.288943	0.959615	0.9409	1	-0.320749	-0.134369	-0.0398868	0.228247	0.266758	0.609728	-0.609728	0.31102	-0.31102	0.454092	0.311049	0.858533	0.161341	0.529238	0.874632	0.322673	0.65019	0.78445	0.751567	0.183425	-0.0113121	0.195698	0.24974	-0.323743	0.863202	-0.157094	0.458049	-0.140091	0.875802	-0.11222	-0.249012	0.492494	-0.217234	-0.152631	-0.0680256	0.116531	-0.0616453	-0.123195	-0.16087	-0.140091	-0.0751268	0.0828711
		W	-0.194234	-0.453051	-0.212933	-0.221854	-0.320749	1	-0.25	-0.25	-0.25	-0.25	0	0	0	0	0.244232	0.000988597	-0.304915	-0.186689	-0.284903	-0.305971	-0.12573	-0.142655	-0.15571	-0.0202806	-0.166253	0.402443	-0.160542	-0.166332	-0.0458238	-0.166169	0.458831	0.00701947	0.458831	-0.156511	-0.114708	0.261284	-0.10683	0.335183	0.229842	-0.000860619	-0.114708	-0.163891	0.305809	0.252046	0.458831	-0.0237538	0.0995966
		RM	-0.00438863	0.446806	-0.130813	-0.120774	-0.134369	-0.25	1	-0.25	-0.25	-0.25	0	0	0	0	-0.141049	0.148398	0.116904	-0.186689	0.133633	0.0248841	0.0400992	-0.131785	-0.15571	-0.167693	-0.166253	-0.00553509	-0.160542	0.224452	0.115261	-0.166169	-0.114708	0.0711386	-0.114708	-0.0820734	-0.114708	0.0924384	0.148661	-0.162084	0.149557	0.136968	0.458831	0.173991	-0.164827	0.140122	-0.114708	0.204692	-0.225108
		RC	-0.124101	-0.361725	-0.142612	-0.150563	-0.0398868	-0.25	-0.25	1	-0.25	-0.25	0	0	0	0	-0.0258587	0.00795332	0.0677152	-0.186689	0.0202222	-0.112184	0.0967868	-0.141127	-0.15571	-0.0886871	-0.166253	0.0909263	-0.160542	0.274543	0.025472	-0.166169	-0.114708	-0.00277436	-0.114708	-0.198979	-0.114708	0.0491138	-0.00793735	-0.162084	0.0398161	-0.00952269	-0.114708	0.317681	0.188672	0.00721158	-0.114708	0.0834492	-0.0350112
		BR	0.175104	0.369166	0.274024	0.280258	0.228247	-0.25	-0.25	-0.25	1	-0.25	0	0	0	0	-0.171002	-0.171355	0.0730787	0.291712	0.339046	0.253276	-0.135144	0.526058	0.415065	-0.0281244	0.221539	-0.27614	0.134643	-0.166332	-0.0202111	0.27977	-0.114708	-0.140221	-0.114708	0.244224	0.458831	-0.201418	-0.017659	-0.162084	-0.202598	-0.0889557	-0.114708	-0.163891	-0.164827	-0.19969	-0.114708	-0.144076	-0.0742874
		BL	0.147619	-0.00119462	0.212335	0.212932	0.266758	-0.25	-0.25	-0.25	-0.25	1	0	0	0	0	0.0936783	0.0140149	0.0472172	0.268354	-0.207997	0.139994	0.123988	-0.110492	0.052064	0.304785	0.27722	-0.211694	0.346984	-0.166332	-0.0746982	0.218738	-0.114708	0.0648378	-0.114708	0.193338	-0.114708	-0.201418	-0.0162351	0.151069	-0.216618	-0.0376292	-0.114708	-0.163891	-0.164827	-0.19969	-0.114708	-0.120311	0.23481
		Bran	0.616946	0.0116545	0.584316	0.47842	0.609728	0	0	0	0	0	1	-1	0	0	0.839066	0.807276	0.591465	0.287193	0.52894	0.638703	0.745415	0.272815	0.292295	0.44111	0.332506	0.679278	0.321085	0.332664	-0.556636	0.332339	-0.229416	0.22849	0.229416	0.394474	-0.229416	-0.402836	0.372369	-0.324168	0.422019	0.513856	0.229416	0.327781	0.329654	0.399379	0.229416	0.492552	0.450217
		Kernel	-0.616946	-0.0116545	-0.584316	-0.47842	-0.609728	0	0	0	0	0	-1	1	0	0	-0.839066	-0.807276	-0.591465	-0.287193	-0.52894	-0.638703	-0.745415	-0.272815	-0.292295	-0.44111	-0.332506	-0.679278	-0.321085	-0.332664	0.556636	-0.332339	0.229416	-0.22849	-0.229416	-0.394474	0.229416	0.402836	-0.372369	0.324168	-0.422019	-0.513856	-0.229416	-0.327781	-0.329654	-0.399379	-0.229416	-0.492552	-0.450217
		Free	0.384157	-0.0110229	0.276025	0.322936	0.31102	0	0	0	0	0	0	0	1	-1	0.173962	-0.228829	0.452682	-0.373377	-0.017414	0.167136	-0.363743	0.26344	0.311419	0.44111	-0.332506	0.0321565	-0.321085	0.332664	0.556636	0.332339	0.229416	0.872435	0.229416	0.397958	0.229416	0.402836	0.773477	0.324168	-0.387021	-0.620126	0.229416	-0.327781	-0.329654	-0.399379	0.229416	-0.496174	-0.450217
		Bound	-0.384157	0.0110229	-0.276025	-0.322936	-0.31102	0	0	0	0	0	0	0	-1	1	-0.173962	0.228829	-0.452682	0.373377	0.017414	-0.167136	0.363743	-0.26344	-0.311419	-0.44111	0.332506	-0.0321565	0.321085	-0.332664	-0.556636	-0.332339	-0.229416	-0.872435	-0.229416	-0.397958	-0.229416	-0.402836	-0.773477	-0.324168	0.387021	0.620126	-0.229416	0.327781	0.329654	0.399379	-0.229416	0.496174	0.450217
		Hydroxybenzoic acid	0.483627	-0.0702881	0.412048	0.330089	0.454092	0.244232	-0.141049	-0.0258587	-0.171002	0.0936783	0.839066	-0.839066	0.173962	-0.173962	1	0.562266	0.430854	0.186776	0.0906187	0.337647	0.454146	0.0441382	0.113093	0.592146	0.220547	0.821776	0.23403	0.326084	-0.467054	0.22413	-0.192495	0.469794	0.587042	0.299851	-0.192495	-0.338007	0.481481	-0.271998	0.206162	0.20686	0.144266	0.0239022	0.227414	0.198019	0.587042	0.166531	0.350689
		Hydroxycinnamic acid	0.31762	-0.116725	0.341873	0.23072	0.311049	0.000988597	0.148398	0.00795332	-0.171355	0.0140149	0.807276	-0.807276	-0.228829	0.228829	0.562266	1	0.27352	0.169452	0.484853	0.401336	0.857905	0.00468402	0.0480107	0.186335	0.204716	0.538401	0.217016	0.0875138	-0.375345	0.122087	-0.180544	-0.0510216	-0.0410012	0.134197	-0.160847	-0.278738	-0.0153346	-0.248206	0.800171	0.836465	0.0659572	0.588203	0.564541	0.792379	-0.0410012	0.844513	0.542848
		3-Deoxyanthocyanidin	0.895191	0.207502	0.789079	0.778163	0.858533	-0.304915	0.116904	0.0677152	0.0730787	0.0472172	0.591465	-0.591465	0.452682	-0.452682	0.430854	0.27352	1	-0.108582	0.502144	0.796712	0.238339	0.563608	0.638743	0.604225	-0.084815	0.163401	-0.064328	0.636086	-0.295954	0.660409	-0.146695	0.553928	-0.119534	0.747968	-0.131915	-0.221556	0.751133	-0.196496	-0.0971995	-0.170747	0.487812	-0.0224735	-0.128125	-0.132061	-0.119534	-0.104409	-0.11981
		Anthocyanidin	-0.0331711	0.147765	0.047394	-0.0354685	0.161341	-0.186689	-0.186689	-0.186689	0.291712	0.268354	0.287193	-0.287193	-0.373377	0.373377	0.186776	0.169452	-0.108582	1	-0.0472841	0.19019	0.435666	-0.0517052	-0.116277	-0.164701	0.981583	0.00799751	0.969274	-0.124209	-0.207835	-0.124088	-0.0856586	-0.325747	-0.0856586	-0.148588	-0.0856586	-0.15041	-0.288799	-0.121037	-0.16176	0.367684	-0.0856586	-0.122386	-0.123085	-0.149119	-0.0856586	0.124171	0.680499
		Flavan-3-ol	0.580535	0.160214	0.609121	0.583564	0.529238	-0.284903	0.133633	0.0202222	0.339046	-0.207997	0.52894	-0.52894	-0.017414	0.017414	0.0906187	0.484853	0.502144	-0.0472841	1	0.760863	0.483578	0.710093	0.660125	0.180529	-0.016306	0.00126109	-0.051203	-0.0429062	-0.269854	0.544568	-0.130905	-0.0362545	-0.130176	0.531608	-0.0633395	-0.216407	0.14226	-0.18497	0.323398	0.398223	0.0272721	0.581324	0.118779	0.304023	-0.130176	0.516691	-0.0244187
		Flavanone	0.892141	0.259509	0.878894	0.851104	0.874632	-0.305971	0.0248841	-0.112184	0.253276	0.139994	0.638703	-0.638703	0.167136	-0.167136	0.337647	0.401336	0.796712	0.19019	0.760863	1	0.506641	0.775968	0.811734	0.47427	0.212266	0.0213497	0.244588	0.136108	-0.350707	0.769417	-0.148638	0.233978	-0.125422	0.801438	-0.133112	-0.258565	0.412916	-0.210027	0.0195164	0.147765	0.235912	0.162016	-0.0413025	-0.00343628	-0.125422	0.157456	0.1834
		Flavone	0.268758	-0.0768863	0.283875	0.17105	0.322673	-0.12573	0.0400992	0.0967868	-0.135144	0.123988	0.745415	-0.745415	-0.363743	0.363743	0.454146	0.857905	0.238339	0.435666	0.483578	0.506641	1	0.0462933	0.0384222	0.00722747	0.458972	0.423823	0.509431	0.0384991	-0.408869	0.0492707	-0.172375	-0.238894	-0.111123	0.0522843	-0.172375	-0.295683	-0.131359	-0.243569	0.604174	0.826443	0.0616946	0.644551	0.509533	0.570637	-0.111123	0.789357	0.75133
		Flavonol	0.722133	0.266557	0.738956	0.755182	0.65019	-0.142655	-0.131785	-0.141127	0.526058	-0.110492	0.272815	-0.272815	0.26344	-0.26344	0.0441382	0.00468402	0.563608	-0.0517052	0.710093	0.775968	0.0462933	1	0.945951	0.303994	-0.0375115	-0.147942	-0.0441346	-0.0693821	-0.12705	0.769808	-0.0743202	0.156044	-0.03602	0.745139	0.0394346	-0.128905	0.333507	-0.104779	-0.115177	-0.138831	-0.0492963	-0.0805319	-0.10292	-0.108651	-0.03602	-0.112297	-0.105744
		Proanthocyanidins	0.842	0.295195	0.879539	0.907309	0.78445	-0.15571	-0.15571	-0.15571	0.415065	0.052064	0.292295	-0.292295	0.311419	-0.311419	0.113093	0.0480107	0.638743	-0.116277	0.660125	0.811734	0.0384222	0.945951	1	0.548666	-0.103549	-0.21154	-0.099992	-0.103598	-0.153602	0.932804	-0.0714445	0.29797	-0.0714445	0.905221	-0.0275691	-0.125451	0.363536	-0.100952	-0.133845	-0.193119	-0.0714445	-0.102077	-0.102661	-0.124374	-0.0714445	-0.154518	-0.140206
	Hydroxybenzoic acid	Salicylic acid	0.766166	0.171791	0.763868	0.782886	0.751567	-0.0202806	-0.167693	-0.0886871	-0.0281244	0.304785	0.44111	-0.44111	0.44111	-0.44111	0.592146	0.186335	0.604225	-0.164701	0.180529	0.47427	0.00722747	0.303994	0.548666	1	-0.146672	0.115716	-0.141634	0.105403	-0.245538	0.775065	-0.101198	0.72509	0.266371	0.801204	-0.101198	-0.177695	0.532263	-0.142994	-0.183704	-0.273544	-0.00417852	-0.144588	-0.145414	-0.17617	0.266371	-0.218867	-0.198595
		Protocatechuic Acid	-0.00563137	0.108181	0.0705487	-0.0170858	0.183425	-0.166253	-0.166253	-0.166253	0.221539	0.27722	0.332506	-0.332506	-0.332506	0.332506	0.220547	0.204716	-0.084815	0.981583	-0.016306	0.212266	0.458972	-0.0375115	-0.103549	-0.146672	1	0.0345027	0.979779	-0.110612	-0.185084	-0.110504	-0.076282	-0.290089	-0.076282	-0.132323	-0.076282	-0.133945	-0.257185	-0.107788	-0.144053	0.38419	-0.076282	-0.108989	-0.109612	-0.132796	-0.076282	0.145418	0.690135
		4-Hydroxybenzoic acid	0.0859458	-0.254974	-0.0327788	-0.124115	-0.0113121	0.402443	-0.00553509	0.0909263	-0.27614	-0.211694	0.679278	-0.679278	0.0321565	-0.0321565	0.821776	0.538401	0.163401	0.00799751	0.00126109	0.0213497	0.423823	-0.147942	-0.21154	0.115716	0.0345027	1	0.0496684	0.399859	-0.37811	-0.22575	-0.155837	0.20517	0.618999	-0.135526	-0.155837	-0.273638	0.349626	-0.2202	0.462742	0.333859	0.22401	0.177427	0.450632	0.442228	0.618999	0.328596	0.349188
		2,5-Dihydroxybenzoic acid	0.017358	0.079685	0.0714014	-0.0145512	0.195698	-0.160542	-0.160542	-0.160542	0.134643	0.346984	0.321085	-0.321085	-0.321085	0.321085	0.23403	0.217016	-0.064328	0.969274	-0.051203	0.244588	0.509431	-0.0441346	-0.099992	-0.141634	0.979779	0.0496684	1	-0.106813	-0.178727	-0.106709	-0.0736619	-0.280125	-0.0736619	-0.127778	-0.0736619	-0.129345	-0.248352	-0.104085	-0.139105	0.385387	-0.0736619	-0.105246	-0.105847	-0.128235	-0.0736619	0.146453	0.744853
	Hydroxycinnamic acid	Caffeic acid 3-glucoside	0.26573	-0.024977	0.0744065	0.0463442	0.24974	-0.166332	0.224452	0.274543	-0.166332	-0.166332	0.332664	-0.332664	0.332664	-0.332664	0.326084	0.0875138	0.636086	-0.124209	-0.0429062	0.136108	0.0384991	-0.0693821	-0.103598	0.105403	-0.110612	0.399859	-0.106813	1	-0.185172	-0.110557	-0.0763183	0.365894	-0.0763183	0.0138054	-0.0763183	-0.134009	0.638309	-0.107839	-0.0894139	-0.206293	0.640898	-0.109041	-0.109664	-0.132859	-0.0763183	-0.165059	-0.149771
		2-O-Caffeoylglycerol	-0.3334	-0.0866453	-0.32368	-0.272944	-0.323743	-0.0458238	0.115261	0.025472	-0.0202111	-0.0746982	-0.556636	0.556636	0.556636	-0.556636	-0.467054	-0.375345	-0.295954	-0.207835	-0.269854	-0.350707	-0.408869	-0.12705	-0.153602	-0.245538	-0.185084	-0.37811	-0.178727	-0.185172	1	-0.184991	0.299001	0.28543	-0.127701	-0.217921	0.346009	0.733656	0.0230102	0.393559	-0.229575	-0.345184	-0.127701	-0.182455	-0.183497	-0.222309	-0.127701	-0.276188	-0.250607
		1-O-Caffeoylquinic acid	0.889019	0.301811	0.946524	0.976993	0.863202	-0.166169	-0.166169	-0.166169	0.27977	0.218738	0.332339	-0.332339	0.332339	-0.332339	0.22413	0.122087	0.660409	-0.124088	0.544568	0.769417	0.0492707	0.769808	0.932804	0.775065	-0.110504	-0.22575	-0.106709	-0.110557	-0.184991	1	-0.0762437	0.436558	-0.0762437	0.977202	-0.0762437	-0.133878	0.372997	-0.107733	-0.143981	-0.206092	-0.0762437	-0.108934	-0.109557	-0.132729	-0.0762437	-0.164898	-0.149624
		1-O-Caffeoylglycerol I	-0.130965	-0.200277	-0.143414	-0.123209	-0.157094	0.458831	-0.114708	-0.114708	-0.114708	-0.114708	-0.229416	0.229416	0.229416	-0.229416	-0.192495	-0.180544	-0.146695	-0.0856586	-0.130905	-0.148638	-0.172375	-0.0743202	-0.0714445	-0.101198	-0.076282	-0.155837	-0.0736619	-0.0763183	0.299001	-0.0762437	1	0.0285357	-0.0526316	-0.0912978	-0.0526316	0.756793	-0.177448	0.838277	-0.099391	-0.142267	-0.0526316	-0.0751982	-0.0756278	-0.0916239	-0.0526316	-0.11383	-0.103287
		1-O-Caffeoylglycerol II	0.523786	0.0592818	0.41852	0.453016	0.458049	0.00701947	0.0711386	-0.00277436	-0.140221	0.0648378	0.22849	-0.22849	0.872435	-0.872435	0.469794	-0.0510216	0.553928	-0.325747	-0.0362545	0.233978	-0.238894	0.156044	0.29797	0.72509	-0.290089	0.20517	-0.280125	0.365894	0.28543	0.436558	0.0285357	1	0.384648	0.527859	0.0284277	0.224519	0.828286	0.0255467	-0.335661	-0.541019	0.281256	-0.285968	-0.287602	-0.348432	0.384648	-0.432879	-0.392785
		1-O-Coumaroyl-2-O-glucosylglycerol	-0.014402	-0.129691	-0.10306	-0.104721	-0.140091	0.458831	-0.114708	-0.114708	-0.114708	-0.114708	0.229416	-0.229416	0.229416	-0.229416	0.587042	-0.0410012	-0.119534	-0.0856586	-0.130176	-0.125422	-0.111123	-0.03602	-0.0714445	0.266371	-0.076282	0.618999	-0.0736619	-0.0763183	-0.127701	-0.0762437	-0.0526316	0.384648	1	-0.0133545	-0.0526316	-0.092417	0.336276	-0.0743692	-0.099391	-0.142267	-0.0526316	-0.0751982	-0.0756278	-0.0916239	1	-0.11383	-0.103287
		Dihydroferulic acid 4-O-glucuronide	0.928382	0.307569	0.950013	0.979778	0.875802	-0.156511	-0.0820734	-0.198979	0.244224	0.193338	0.394474	-0.394474	0.397958	-0.397958	0.299851	0.134197	0.747968	-0.148588	0.531608	0.801438	0.0522843	0.745139	0.905221	0.801204	-0.132323	-0.135526	-0.127778	0.0138054	-0.217921	0.977202	-0.0912978	0.527859	-0.0133545	1	-0.0833064	-0.160312	0.517147	-0.129005	-0.155848	-0.246784	0.123262	-0.130443	-0.131188	-0.158936	-0.0133545	-0.197456	-0.179167
		N1,N4-Dicaffeoyl spermidine	-0.104212	0.0224473	-0.108134	-0.0842882	-0.11222	-0.114708	-0.114708	-0.114708	0.458831	-0.114708	-0.229416	0.229416	0.229416	-0.229416	-0.192495	-0.160847	-0.131915	-0.0856586	-0.0633395	-0.133112	-0.172375	0.0394346	-0.0275691	-0.101198	-0.076282	-0.155837	-0.0736619	-0.0763183	0.346009	-0.0762437	-0.0526316	0.0284277	-0.0526316	-0.0833064	1	-0.092417	0.0202151	-0.0743692	-0.0736601	-0.142267	-0.0526316	-0.0751982	-0.0756278	-0.0916239	-0.0526316	-0.11383	-0.103287
		2-O-Coumaroylglycerol	-0.245386	-0.156071	-0.245393	-0.209822	-0.249012	0.261284	0.0924384	0.0491138	-0.201418	-0.201418	-0.402836	0.402836	0.402836	-0.402836	-0.338007	-0.278738	-0.221556	-0.15041	-0.216407	-0.258565	-0.295683	-0.128905	-0.125451	-0.177695	-0.133945	-0.273638	-0.129345	-0.134009	0.733656	-0.133878	0.756793	0.224519	-0.092417	-0.160312	-0.092417	1	-0.109394	0.60569	-0.174523	-0.249809	-0.092417	-0.132042	-0.132797	-0.160885	-0.092417	-0.199877	-0.181364
		N1,N8-Dicaffeoyl spermidine	0.601247	0.095661	0.435806	0.452225	0.492494	-0.10683	0.148661	-0.00793735	-0.017659	-0.0162351	0.372369	-0.372369	0.773477	-0.773477	0.481481	-0.0153346	0.751133	-0.288799	0.14226	0.412916	-0.131359	0.333507	0.363536	0.532263	-0.257185	0.349626	-0.248352	0.638309	0.0230102	0.372997	-0.177448	0.828286	0.336276	0.517147	0.0202151	-0.109394	1	-0.0885996	-0.271758	-0.479653	0.589588	-0.253531	-0.25498	-0.308911	0.336276	-0.383779	-0.348232
		1-O-Coumaroylglycerol	-0.199159	-0.223255	-0.202224	-0.173972	-0.217234	0.335183	-0.162084	-0.162084	-0.162084	0.151069	-0.324168	0.324168	0.324168	-0.324168	-0.271998	-0.248206	-0.196496	-0.121037	-0.18497	-0.210027	-0.243569	-0.104779	-0.100952	-0.142994	-0.107788	-0.2202	-0.104085	-0.107839	0.393559	-0.107733	0.838277	0.0255467	-0.0743692	-0.129005	-0.0743692	0.60569	-0.0885996	1	-0.140441	-0.201025	-0.0743692	-0.106256	-0.106863	-0.129466	-0.0743692	-0.160844	-0.145946
		p-Coumaric Acid	-0.0723886	-0.246113	-0.0263884	-0.108862	-0.152631	0.229842	0.149557	0.0398161	-0.202598	-0.216618	0.422019	-0.422019	-0.387021	0.387021	0.206162	0.800171	-0.0971995	-0.16176	0.323398	0.0195164	0.604174	-0.115177	-0.133845	-0.183704	-0.144053	0.462742	-0.139105	-0.0894139	-0.229575	-0.143981	-0.099391	-0.335661	-0.099391	-0.155848	-0.0736601	-0.174523	-0.271758	-0.140441	1	0.797665	-0.0190984	0.60178	0.819644	0.992743	-0.099391	0.841039	0.424838
		trans-Ferulic Acid	-0.102841	-0.144908	-0.0255492	-0.135571	-0.0680256	-0.000860619	0.136968	-0.00952269	-0.0889557	-0.0376292	0.513856	-0.513856	-0.620126	0.620126	0.20686	0.836465	-0.170747	0.367684	0.398223	0.147765	0.826443	-0.138831	-0.193119	-0.273544	0.38419	0.333859	0.385387	-0.206293	-0.345184	-0.206092	-0.142267	-0.541019	-0.142267	-0.246784	-0.142267	-0.249809	-0.479653	-0.201025	0.797665	1	-0.142267	0.664418	0.540411	0.803587	-0.142267	0.952523	0.646022
		Caffeoylferuloylspermidine	0.210311	0.0790141	0.0629045	0.0588832	0.116531	-0.114708	0.458831	-0.114708	-0.114708	-0.114708	0.229416	-0.229416	0.229416	-0.229416	0.144266	0.0659572	0.487812	-0.0856586	0.0272721	0.235912	0.0616946	-0.0492963	-0.0714445	-0.00417852	-0.076282	0.22401	-0.0736619	0.640898	-0.127701	-0.0762437	-0.0526316	0.281256	-0.0526316	0.123262	-0.0526316	-0.092417	0.589588	-0.0743692	-0.0190984	-0.142267	1	-0.0751982	-0.0756278	-0.0916239	-0.0526316	-0.11383	-0.103287
		Cinnamic acid	-0.052896	-0.137736	-0.0384856	-0.0793232	-0.0616453	-0.163891	0.173991	0.317681	-0.163891	-0.163891	0.327781	-0.327781	-0.327781	0.327781	0.0239022	0.588203	-0.0224735	-0.122386	0.581324	0.162016	0.644551	-0.0805319	-0.102077	-0.144588	-0.108989	0.177427	-0.105246	-0.109041	-0.182455	-0.108934	-0.0751982	-0.285968	-0.0751982	-0.130443	-0.0751982	-0.132042	-0.253531	-0.106256	0.60178	0.664418	-0.0751982	1	0.436697	0.555343	-0.0751982	0.830847	0.145373
		3-(7-Hydroxy-6-methoxy-1,3-benzodioxol-5-yl)propanoic acid	-0.0897285	-0.21061	-0.0205519	-0.0935328	-0.123195	0.305809	-0.164827	0.188672	-0.164827	-0.164827	0.329654	-0.329654	-0.329654	0.329654	0.227414	0.564541	-0.128125	-0.123085	0.118779	-0.0413025	0.509533	-0.10292	-0.102661	-0.145414	-0.109612	0.450632	-0.105847	-0.109664	-0.183497	-0.109557	-0.0756278	-0.287602	-0.0756278	-0.131188	-0.0756278	-0.132797	-0.25498	-0.106863	0.819644	0.540411	-0.0756278	0.436697	1	0.782719	-0.0756278	0.544199	0.555639
		Linocinnamarin	-0.0823842	-0.25072	-0.0267304	-0.108699	-0.16087	0.252046	0.140122	0.00721158	-0.19969	-0.19969	0.399379	-0.399379	-0.399379	0.399379	0.198019	0.792379	-0.132061	-0.149119	0.304023	-0.00343628	0.570637	-0.108651	-0.124374	-0.17617	-0.132796	0.442228	-0.128235	-0.132859	-0.222309	-0.132729	-0.0916239	-0.348432	-0.0916239	-0.158936	-0.0916239	-0.160885	-0.308911	-0.129466	0.992743	0.803587	-0.0916239	0.555343	0.782719	1	-0.0916239	0.834981	0.415431
		N1,N10-Diferuloylspermidine	-0.014402	-0.129691	-0.10306	-0.104721	-0.140091	0.458831	-0.114708	-0.114708	-0.114708	-0.114708	0.229416	-0.229416	0.229416	-0.229416	0.587042	-0.0410012	-0.119534	-0.0856586	-0.130176	-0.125422	-0.111123	-0.03602	-0.0714445	0.266371	-0.076282	0.618999	-0.0736619	-0.0763183	-0.127701	-0.0762437	-0.0526316	0.384648	1	-0.0133545	-0.0526316	-0.092417	0.336276	-0.0743692	-0.099391	-0.142267	-0.0526316	-0.0751982	-0.0756278	-0.0916239	1	-0.11383	-0.103287
		Isoferulic acid	-0.0703908	-0.187519	-0.0175962	-0.108381	-0.0751268	-0.0237538	0.204692	0.0834492	-0.144076	-0.120311	0.492552	-0.492552	-0.496174	0.496174	0.166531	0.844513	-0.104409	0.124171	0.516691	0.157456	0.789357	-0.112297	-0.154518	-0.218867	0.145418	0.328596	0.146453	-0.165059	-0.276188	-0.164898	-0.11383	-0.432879	-0.11383	-0.197456	-0.11383	-0.199877	-0.383779	-0.160844	0.841039	0.952523	-0.11383	0.830847	0.544199	0.834981	-0.11383	1	0.446883
		8-4'-Dehydrodiferulic acid	-0.0225232	-0.0998876	0.045959	-0.0684821	0.0828711	0.0995966	-0.225108	-0.0350112	-0.0742874	0.23481	0.450217	-0.450217	-0.450217	0.450217	0.350689	0.542848	-0.11981	0.680499	-0.0244187	0.1834	0.75133	-0.105744	-0.140206	-0.198595	0.690135	0.349188	0.744853	-0.149771	-0.250607	-0.149624	-0.103287	-0.392785	-0.103287	-0.179167	-0.103287	-0.181364	-0.348232	-0.145946	0.424838	0.646022	-0.103287	0.145373	0.555639	0.415431	-0.103287	0.446883	1
		4-Methoxycinnamic acid	-0.0711423	-0.226992	-0.0117253	-0.0882344	-0.159285	0.38852	0.0687551	-0.152425	-0.152425	-0.152425	0.30485	-0.30485	-0.30485	0.30485	0.225204	0.634899	-0.146158	-0.113824	0.0553569	-0.0896907	0.344598	-0.0877943	-0.0949362	-0.134472	-0.101364	0.436668	-0.0978826	-0.101412	-0.16969	-0.101313	-0.0699374	-0.265962	-0.0699374	-0.121317	-0.0699374	-0.122805	-0.235794	-0.0988226	0.868966	0.607586	-0.0699374	0.13922	0.714188	0.900724	-0.0699374	0.557533	0.424823
		Coumaroyl-caffeoylglycerol	0.497835	0.0438608	0.314281	0.327454	0.385032	-0.055048	0.178864	0.106671	0.0216901	-0.252178	0.304558	-0.304558	0.76498	-0.76498	0.385039	-0.0692448	0.697855	-0.285626	0.135003	0.353189	-0.154394	0.335261	0.300336	0.348764	-0.25436	0.353547	-0.245623	0.688693	0.125612	0.243033	-0.0484756	0.764995	0.298442	0.385615	0.0801904	0.0804523	0.930616	-0.104328	-0.265494	-0.474384	0.606798	-0.250746	-0.252179	-0.305517	0.298442	-0.379563	-0.344407
		1,3-O-Dicoumaroylglycerol	0.653701	0.10056	0.592751	0.591796	0.69094	-0.150845	-0.0792196	0.139107	-0.155372	0.24633	0.437325	-0.437325	0.437325	-0.437325	0.5599	0.210599	0.701884	-0.163287	0.026479	0.327838	0.0289896	0.0635475	0.283727	0.84578	-0.145413	0.184741	-0.140418	0.533634	-0.243431	0.517708	-0.100329	0.687732	0.0241372	0.559983	-0.100329	-0.176171	0.575139	-0.141767	-0.169943	-0.271197	0.155594	-0.143347	-0.144166	-0.174659	0.0241372	-0.216989	-0.196891
		1,3-O-Coumaroyl-feruloylglycerol	0.698338	0.135125	0.66678	0.672352	0.739191	-0.164203	-0.109321	0.0899125	-0.10941	0.293022	0.417906	-0.417906	0.425008	-0.425008	0.52282	0.213432	0.689412	-0.158688	0.0739551	0.378197	0.0308394	0.126367	0.369312	0.896398	-0.141318	0.0966471	-0.136464	0.414297	-0.229243	0.615858	-0.0975036	0.678194	-0.00885564	0.643107	-0.0812108	-0.171209	0.52786	-0.137774	-0.169285	-0.263559	0.091872	-0.13931	-0.140106	-0.169739	-0.00885564	-0.210878	-0.191346
		1,3-O-Diferuloylglycerol	0.684448	0.146335	0.679206	0.688144	0.735648	-0.167533	-0.126824	0.0631023	-0.107666	0.338921	0.383537	-0.383537	0.383537	-0.383537	0.481621	0.218069	0.63746	-0.143204	0.0735076	0.371193	0.0352209	0.116921	0.380579	0.908811	-0.127528	0.0274005	-0.123148	0.313197	-0.213491	0.646202	-0.0879895	0.64477	-0.0435082	0.659299	-0.0879895	-0.154503	0.452303	-0.124331	-0.15707	-0.237841	0.0312047	-0.125716	-0.126435	-0.153177	-0.0435082	-0.190301	-0.172675
		1-O-(4-Coumaroyl)-beta-D-glucose	-0.117028	-0.036146	-0.0516375	-0.136057	-0.10882	-0.0831907	0.263132	-0.0666991	0.0340825	-0.147324	0.412655	-0.412655	-0.569508	0.569508	0.0945402	0.759006	-0.160796	0.237692	0.461325	0.104495	0.669096	-0.124437	-0.177356	-0.251216	0.212586	0.233559	0.197846	-0.189455	-0.317008	-0.189269	-0.130654	-0.496859	-0.130654	-0.22664	-0.130654	-0.229419	-0.440501	-0.184616	0.740085	0.923607	-0.130654	0.694191	0.362484	0.75624	-0.130654	0.9321	0.368416
	3-Deoxyanthocyanidin	Luteolinidin	0.72474	0.142995	0.673812	0.646558	0.761136	-0.298161	0.128891	-0.0401645	-0.174981	0.384415	0.618973	-0.618973	0.284559	-0.284559	0.565491	0.484404	0.738723	0.103946	0.250703	0.611018	0.426092	0.0914236	0.300244	0.74435	0.126613	0.15932	0.167953	0.39144	-0.295409	0.527817	-0.160754	0.556477	-0.0649606	0.61066	-0.108626	-0.238235	0.515058	-0.20416	-0.012537	0.0629811	0.389208	0.102204	-0.111091	-0.0401665	-0.0649606	0.0917417	0.0904832
		Apigeninidin	0.86744	0.209628	0.764642	0.759791	0.810425	-0.264978	0.0648622	0.0928131	0.179772	-0.0724687	0.524332	-0.524332	0.429122	-0.429122	0.331768	0.182146	0.965144	-0.158991	0.574085	0.796681	0.168453	0.706107	0.723506	0.491044	-0.13832	0.134798	-0.126794	0.597419	-0.286842	0.662761	-0.12158	0.454474	-0.12158	0.729948	-0.12158	-0.207214	0.709213	-0.171795	-0.0999642	-0.204393	0.408865	-0.0372872	-0.103324	-0.130469	-0.12158	-0.133495	-0.160912
		5-Methoxy-luteolinidin	0.909891	0.270068	0.85919	0.880847	0.855492	-0.273839	0.0354581	-0.0141857	0.200677	0.0518898	0.392065	-0.392065	0.547678	-0.547678	0.249721	0.0768461	0.912202	-0.20449	0.522401	0.795293	0.0128258	0.75893	0.842659	0.630439	-0.182106	-0.059699	-0.175851	0.378452	-0.113451	0.833808	-0.125646	0.585853	-0.125646	0.88514	-0.125646	-0.0964056	0.716386	-0.126679	-0.203026	-0.339629	0.323331	-0.179518	-0.180544	-0.218731	-0.125646	-0.271743	-0.246574
		7-Methoxy-apigeninidin	0.244542	0.0152133	0.0509815	0.0320136	0.205016	-0.186821	0.370422	0.190041	-0.186821	-0.186821	0.285459	-0.285459	0.373642	-0.373642	0.260832	0.061787	0.624744	-0.13951	-0.0470474	0.151023	0.0177847	-0.0832507	-0.116359	0.0609327	-0.124238	0.349987	-0.119971	0.960737	-0.0792616	-0.124176	-0.0857194	0.414512	-0.0857194	0.0316931	-0.0857194	-0.0517406	0.686034	-0.121123	-0.0943706	-0.231705	0.79926	-0.122473	-0.123173	-0.149225	-0.0857194	-0.185391	-0.16822
	Anthocyanidin	Cyanidin	-0.0331711	0.147765	0.047394	-0.0354685	0.161341	-0.186689	-0.186689	-0.186689	0.291712	0.268354	0.287193	-0.287193	-0.373377	0.373377	0.186776	0.169452	-0.108582	1	-0.0472841	0.19019	0.435666	-0.0517052	-0.116277	-0.164701	0.981583	0.00799751	0.969274	-0.124209	-0.207835	-0.124088	-0.0856586	-0.325747	-0.0856586	-0.148588	-0.0856586	-0.15041	-0.288799	-0.121037	-0.16176	0.367684	-0.0856586	-0.122386	-0.123085	-0.149119	-0.0856586	0.124171	0.680499
	Flavan-3-ol	O-Methyl-(-)-epicatechin 7-O-glucuronide	0.890797	0.294147	0.942296	0.972717	0.856015	-0.135824	-0.174268	-0.174268	0.274778	0.209582	0.348537	-0.348537	0.348537	-0.348537	0.262867	0.118845	0.654654	-0.130136	0.539565	0.764584	0.0419557	0.772761	0.932494	0.792696	-0.11589	-0.184816	-0.11191	-0.115945	-0.194008	0.997749	-0.0799598	0.462007	-0.00940148	0.979017	-0.0799598	-0.140403	0.396797	-0.112984	-0.150998	-0.216137	-0.0799598	-0.114244	-0.114896	-0.139198	-0.00940148	-0.172935	-0.156917
		Catechin	0.729326	0.264255	0.748323	0.772012	0.652734	-0.136012	-0.136012	-0.136012	0.488952	-0.0809146	0.231647	-0.231647	0.272025	-0.272025	0.015361	-0.0153394	0.562895	-0.101568	0.687547	0.768876	0.0235934	0.995642	0.96113	0.326391	-0.0904497	-0.184781	-0.087343	-0.0904927	-0.109732	0.797263	-0.0624067	0.166958	-0.0624067	0.768388	0.0302259	-0.109581	0.324302	-0.0881817	-0.115586	-0.16869	-0.0624067	-0.0891646	-0.089674	-0.108641	-0.0624067	-0.134971	-0.12247
		Catechin I	-0.218209	-0.0397368	-0.196261	-0.167774	-0.184345	-0.165186	0.195201	0.300356	-0.165186	-0.165186	-0.330371	0.330371	0.330371	-0.330371	-0.277204	-0.203488	-0.157365	-0.123353	-0.168724	-0.209528	-0.239652	-0.104032	-0.102884	-0.14573	-0.10985	-0.224414	-0.106077	-0.109903	0.72256	-0.109795	-0.0757924	0.293625	-0.0757924	-0.131474	-0.0757924	0.579027	0.0503878	-0.107096	-0.143129	-0.204872	-0.0757924	-0.10829	-0.108908	-0.131944	-0.0757924	-0.163922	-0.148739
		(-)-Epiafzelechin	0.178393	0.11285	0.0307381	0.0318927	0.0849215	-0.139073	0.556292	-0.139073	-0.139073	-0.139073	0.174273	-0.174273	0.278146	-0.278146	0.0986715	0.0343966	0.456923	-0.103853	0.000899672	0.198966	0.0248996	-0.0654528	-0.0866201	-0.0270298	-0.0924852	0.1856	-0.0893085	0.614664	0.00870256	-0.0924387	-0.0638111	0.333833	-0.0638111	0.100871	-0.0638111	0.0100475	0.589985	-0.0901661	-0.0413322	-0.172486	0.974111	-0.0911711	-0.091692	-0.111086	-0.0638111	-0.138009	-0.125226
		3'-O-Methyl-(-)-epicatechin	0.635935	0.172892	0.497607	0.498877	0.572274	-0.224122	0.305928	-0.0226419	-0.0602784	0.00111403	0.423036	-0.423036	0.448244	-0.448244	0.34659	0.144343	0.854142	-0.167364	0.19332	0.514588	0.067286	0.219481	0.296885	0.447873	-0.149044	0.191209	-0.143924	0.756479	-0.21356	0.362261	-0.102834	0.573297	-0.102834	0.525838	-0.102834	-0.152742	0.796059	-0.145306	-0.122582	-0.277968	0.836016	-0.146926	-0.147765	-0.179019	-0.102834	-0.222407	-0.201807
		Flavonoid glycoside (catechin or catechin type)	-0.0750338	-0.0848742	-0.0247753	-0.083754	-0.0537277	-0.198681	0.239189	0.167976	-0.00980194	-0.198681	0.397362	-0.397362	-0.397362	0.397362	0.0358331	0.641857	-0.0650866	0.075672	0.629989	0.154948	0.618883	-0.0731427	-0.123746	-0.175281	0.102261	0.146555	0.0508272	-0.132188	-0.221186	-0.132059	-0.0911612	-0.346673	-0.0911612	-0.158133	-0.0911612	-0.160072	-0.307351	-0.128812	0.580501	0.770033	-0.0911612	0.908215	0.283768	0.560198	-0.0911612	0.883811	0.1353
	Flavanone	Unknown flavonoid glycoside I (eriodictyol 7-O-neohesperidoside or eriodictyol type)	0.507369	-0.00561525	0.431304	0.444897	0.415585	0.201773	-0.180185	0.0450381	-0.0727633	0.00613708	0.403775	-0.403775	0.548478	-0.548478	0.684885	0.0375697	0.406061	-0.204789	0.0876774	0.280244	-0.109353	0.276223	0.368187	0.73284	-0.182372	0.448015	-0.176108	0.130408	-0.129465	0.450567	-0.12583	0.76658	0.747809	0.516528	-0.12583	-0.0759354	0.667002	-0.177799	-0.224453	-0.340126	0.0467902	-0.179781	-0.180808	-0.219051	0.747809	-0.272141	-0.246934
		Eriodictyol 7-O-glucoside I	0.686505	0.246054	0.698983	0.718333	0.605424	-0.114708	-0.114708	-0.114708	0.458831	-0.114708	0.229416	-0.229416	0.229416	-0.229416	0.000244232	-0.0209588	0.539072	-0.0856586	0.690919	0.753009	0.0356144	0.990582	0.932238	0.251976	-0.076282	-0.155837	-0.0736619	-0.0763183	-0.127701	0.7422	-0.0526316	0.114521	-0.0526316	0.714133	-0.0526316	-0.092417	0.30227	-0.0743692	-0.099391	-0.142267	-0.0526316	-0.0751982	-0.0756278	-0.0916239	-0.0526316	-0.11383	-0.103287
		Eriodictyol 7-O-glucoside II	-0.014402	-0.129691	-0.10306	-0.104721	-0.140091	0.458831	-0.114708	-0.114708	-0.114708	-0.114708	0.229416	-0.229416	0.229416	-0.229416	0.587042	-0.0410012	-0.119534	-0.0856586	-0.130176	-0.125422	-0.111123	-0.03602	-0.0714445	0.266371	-0.076282	0.618999	-0.0736619	-0.0763183	-0.127701	-0.0762437	-0.0526316	0.384648	1	-0.0133545	-0.0526316	-0.092417	0.336276	-0.0743692	-0.099391	-0.142267	-0.0526316	-0.0751982	-0.0756278	-0.0916239	1	-0.11383	-0.103287
		Eriodictyol 7-O-glucoside III	0.802909	0.260772	0.77187	0.793031	0.766911	-0.206467	0.127318	-0.173876	0.000893481	0.252132	0.412934	-0.412934	0.412934	-0.412934	0.367701	0.198831	0.788705	-0.15418	0.269898	0.626872	0.0742306	0.32634	0.539192	0.7867	-0.137303	-0.0323044	-0.132587	0.326013	-0.229854	0.723528	-0.0947336	0.632019	-0.0947336	0.82747	-0.0947336	-0.166345	0.634291	-0.13386	-0.13217	-0.256071	0.517871	-0.135352	-0.136125	-0.164917	-0.0947336	-0.204887	-0.18591
		Naringenin 7-O-glucoside (prunin) I	0.799444	0.264435	0.825277	0.852263	0.793347	-0.181914	-0.00862	-0.181914	0.0237661	0.348681	0.363827	-0.363827	0.363827	-0.363827	0.352379	0.203173	0.673299	-0.135845	0.266165	0.594876	0.0611604	0.339804	0.599412	0.887457	-0.120975	-0.13237	-0.116819	0.0956732	-0.202519	0.826127	-0.0834677	0.6051	-0.0834677	0.874997	-0.0834677	-0.146563	0.476741	-0.117941	-0.133363	-0.225619	0.234583	-0.119256	-0.119937	-0.145305	-0.0834677	-0.180522	-0.163801
		Eriodictyol 7-O-glucoside IV	-0.104212	0.0224473	-0.108134	-0.0842882	-0.11222	-0.114708	-0.114708	-0.114708	0.458831	-0.114708	-0.229416	0.229416	0.229416	-0.229416	-0.192495	-0.160847	-0.131915	-0.0856586	-0.0633395	-0.133112	-0.172375	0.0394346	-0.0275691	-0.101198	-0.076282	-0.155837	-0.0736619	-0.0763183	0.346009	-0.0762437	-0.0526316	0.0284277	-0.0526316	-0.0833064	1	-0.092417	0.0202151	-0.0743692	-0.0736601	-0.142267	-0.0526316	-0.0751982	-0.0756278	-0.0916239	-0.0526316	-0.11383	-0.103287
		Naringenin 7-O-glucoside (prunin) II	0.901694	0.293512	0.846184	0.864333	0.81474	-0.214416	0.0787159	-0.132791	0.272095	-0.00360311	0.425719	-0.425719	0.428832	-0.428832	0.237458	0.0986568	0.890411	-0.160116	0.58755	0.84949	0.0714953	0.801783	0.85149	0.546449	-0.142589	-0.0292083	-0.137691	0.339063	-0.235489	0.805842	-0.0983808	0.462903	-0.0983808	0.881466	-0.0912397	-0.172749	0.675196	-0.139014	-0.144574	-0.26593	0.439612	-0.140563	-0.141366	-0.171267	-0.0983808	-0.212775	-0.193067
		Dihydrokaempferol	0.675063	0.248446	0.687113	0.709049	0.593127	-0.127144	-0.127144	-0.127144	0.508574	-0.127144	0.204461	-0.204461	0.254287	-0.254287	-0.0206595	-0.0384218	0.524649	-0.094945	0.683915	0.738417	0.0168892	0.994684	0.929075	0.24094	-0.0845518	-0.172732	-0.0816477	-0.084592	-0.0901035	0.733786	-0.0583374	0.117587	-0.0583374	0.704957	0.0559712	-0.102436	0.304411	-0.0824317	-0.107372	-0.15769	-0.0583374	-0.0833505	-0.0838267	-0.101557	-0.0583374	-0.126171	-0.114484
		7-hydroxyflavanone 7-O-beta-D-glucoside	-0.0651472	-0.00682679	0.0521196	-0.0667437	0.0848103	0.0387697	-0.237237	-0.0753877	0.152396	0.12146	0.474474	-0.474474	-0.474474	0.474474	0.31788	0.480346	-0.15948	0.807314	0.044015	0.137274	0.636373	-0.0848393	-0.14776	-0.209295	0.834773	0.274538	0.798251	-0.15784	-0.264109	-0.157686	-0.108852	-0.413948	-0.108852	-0.188821	-0.108852	-0.191135	-0.366995	-0.153809	0.321576	0.627171	-0.108852	0.0938908	0.442347	0.316645	-0.108852	0.408426	0.88758
		3',5,7-Trihydroxy-4'-methoxyflavanone (hesperetin)	0.882166	0.234192	0.897762	0.914082	0.900288	-0.20217	-0.20217	0.0234107	0.143661	0.237268	0.404339	-0.404339	0.404339	-0.404339	0.372365	0.167133	0.755896	-0.150971	0.393553	0.651437	0.0443019	0.578536	0.771449	0.868521	-0.134445	-0.086868	-0.129827	0.18374	-0.22507	0.900381	-0.0927618	0.554964	-0.0927618	0.876422	-0.0927618	-0.162883	0.46084	-0.131074	-0.175174	-0.250741	-0.0927618	-0.132535	-0.133292	-0.161485	-0.0927618	-0.200623	-0.18204
		Naringenin-7-O-glucoside (prunin) III	0.529343	0.164652	0.600573	0.623556	0.584812	-0.114708	-0.114708	-0.114708	-0.114708	0.458831	0.229416	-0.229416	0.229416	-0.229416	0.333687	0.2062	0.359507	-0.0856586	0.0109721	0.274077	0.0321553	-0.000582381	0.309888	0.862973	-0.076282	-0.155837	-0.0736619	-0.0763183	-0.127701	0.630186	-0.0526316	0.517823	-0.0526316	0.628732	-0.0526316	-0.092417	0.205594	-0.0743692	-0.099391	-0.142267	-0.0526316	-0.0751982	-0.0756278	-0.0916239	-0.0526316	-0.11383	-0.103287
		Eriodictyol	0.0221812	-0.0500479	0.0403589	-0.0507229	0.133607	-0.212562	0.0659533	-0.0525743	-0.0887325	0.287916	0.425124	-0.425124	-0.425124	0.425124	0.212784	0.548377	-0.0399209	0.716911	0.240436	0.327915	0.798103	-0.0839298	-0.132392	-0.187527	0.722541	0.141851	0.793285	-0.141423	-0.236639	-0.141285	-0.0975301	-0.370893	-0.0975301	-0.169181	-0.0975301	-0.171255	-0.328824	-0.137812	0.234467	0.719317	-0.0975301	0.408335	0.0408335	0.238996	-0.0975301	0.60587	0.70226
		Unknown flavonoid (eriodictyol or flavanone type)	0.241491	-0.0539695	0.0567701	0.0295454	0.238655	-0.179252	0.181418	0.356338	-0.179252	-0.179252	0.303419	-0.303419	0.358504	-0.358504	0.30876	0.0690288	0.614894	-0.133857	-0.0622296	0.1051	0.0143578	-0.0773646	-0.111645	0.0998218	-0.119205	0.383889	-0.11511	0.990227	-0.132619	-0.119145	-0.0822465	0.381578	-0.0822465	-0.00774348	-0.0822465	-0.0892161	0.625137	-0.116215	-0.104825	-0.222318	0.579701	-0.117511	-0.118182	-0.143179	-0.0822465	-0.17788	-0.161404
		Naringenin	0.0825436	-0.0376691	0.105368	0.0188833	0.169832	-0.260649	0.0554286	0.149727	-0.0494942	0.104988	0.521299	-0.521299	-0.420636	0.420636	0.195622	0.625859	0.0641429	0.50679	0.505107	0.423308	0.901856	0.0148371	-0.0421789	-0.177998	0.522366	0.191535	0.56104	-0.101935	-0.290173	-0.0752612	-0.119594	-0.369146	-0.119594	-0.0896422	-0.119594	-0.209998	-0.269332	-0.168988	0.386047	0.755639	-0.0146829	0.741475	0.292367	0.345052	-0.119594	0.742844	0.621831
		5,7-Dimethoxyflavanone	-0.0918588	0.170271	0.0360338	-0.0193051	0.0548792	-0.114708	-0.114708	-0.114708	0.458831	-0.114708	0.229416	-0.229416	-0.229416	0.229416	0.0709006	0.0666409	-0.126339	0.594642	0.125584	-0.0064165	0.0611023	0.00465036	-0.0714445	-0.101198	0.635442	-0.0392951	0.4681	-0.0763183	-0.127701	-0.0762437	-0.0526316	-0.20015	-0.0526316	-0.0912978	-0.0526316	-0.092417	-0.177448	-0.0743692	-0.099391	0.209529	-0.0526316	-0.0751982	-0.0756278	-0.0916239	-0.0526316	0.0770639	0.173519
	Flavone	Apigenin 7-O-apiosyl-glucoside I	0.903636	0.242997	0.912041	0.927771	0.907664	-0.203847	-0.203847	0.0271547	0.20486	0.175678	0.407693	-0.407693	0.407693	-0.407693	0.340335	0.143819	0.781173	-0.152223	0.467395	0.705055	0.0448037	0.686753	0.840602	0.807328	-0.13556	-0.0846334	-0.130904	0.190272	-0.226936	0.915196	-0.0935312	0.515568	-0.0935312	0.88817	-0.0935312	-0.164234	0.47541	-0.132161	-0.176627	-0.252821	-0.0935312	-0.133634	-0.134398	-0.162824	-0.0935312	-0.202287	-0.18355
		Apigenin 7-O-apiosyl-glucoside II	0.159275	-0.10253	0.0410387	0.00809663	0.221598	-0.114708	-0.114708	0.458831	-0.114708	-0.114708	0.229416	-0.229416	0.229416	-0.229416	0.296332	0.0553844	0.395104	-0.0856586	-0.0799907	-0.0320448	-0.00460116	-0.0465647	-0.0714445	0.140823	-0.076282	0.321622	-0.0736619	0.732831	-0.127701	-0.0762437	-0.0526316	0.226694	-0.0526316	-0.0912978	-0.0526316	-0.092417	0.307784	-0.0743692	-0.099391	-0.142267	-0.0526316	-0.0751982	-0.0756278	-0.0916239	-0.0526316	-0.11383	-0.103287
		Luteolin 6-C-glucoside 8-C-arabinoside	-0.014402	-0.129691	-0.10306	-0.104721	-0.140091	0.458831	-0.114708	-0.114708	-0.114708	-0.114708	0.229416	-0.229416	0.229416	-0.229416	0.587042	-0.0410012	-0.119534	-0.0856586	-0.130176	-0.125422	-0.111123	-0.03602	-0.0714445	0.266371	-0.076282	0.618999	-0.0736619	-0.0763183	-0.127701	-0.0762437	-0.0526316	0.384648	1	-0.0133545	-0.0526316	-0.092417	0.336276	-0.0743692	-0.099391	-0.142267	-0.0526316	-0.0751982	-0.0756278	-0.0916239	1	-0.11383	-0.103287
		5,4',5'-Trihydroxy-3,6,7,8,2'-pentamethoxyflavone	-0.014402	-0.129691	-0.10306	-0.104721	-0.140091	0.458831	-0.114708	-0.114708	-0.114708	-0.114708	0.229416	-0.229416	0.229416	-0.229416	0.587042	-0.0410012	-0.119534	-0.0856586	-0.130176	-0.125422	-0.111123	-0.03602	-0.0714445	0.266371	-0.076282	0.618999	-0.0736619	-0.0763183	-0.127701	-0.0762437	-0.0526316	0.384648	1	-0.0133545	-0.0526316	-0.092417	0.336276	-0.0743692	-0.099391	-0.142267	-0.0526316	-0.0751982	-0.0756278	-0.0916239	1	-0.11383	-0.103287
		Luteolin 4'-O-glucoside	0.653748	0.203841	0.524362	0.529571	0.55929	-0.203376	0.316935	-0.106113	0.042623	-0.0500693	0.406752	-0.406752	0.406752	-0.406752	0.270429	0.115356	0.836854	-0.151872	0.310453	0.604821	0.0790593	0.372101	0.405753	0.358839	-0.135247	0.149267	-0.130602	0.652561	-0.226413	0.404691	-0.0933153	0.481131	-0.0933153	0.570701	-0.0933153	-0.163855	0.771668	-0.131856	-0.103378	-0.252237	0.861625	-0.133326	-0.134087	-0.162448	-0.0933153	-0.20182	-0.183126
		Luteolin 7-[6''-(2-methylbutyryl)glucoside] I	-0.0402264	-0.199899	-0.0135291	-0.0998195	-0.0363734	-0.0488691	0.144517	0.155544	-0.236111	-0.0150807	0.472222	-0.472222	-0.472222	0.472222	0.182494	0.805604	-0.0695979	0.145533	0.465164	0.214141	0.869155	-0.118313	-0.147059	-0.208302	0.15665	0.329841	0.207349	-0.157091	-0.262856	-0.156938	-0.108335	-0.411983	-0.108335	-0.187925	-0.108335	-0.190228	-0.365253	-0.153079	0.77703	0.903177	-0.108335	0.860309	0.569362	0.755275	-0.108335	0.951814	0.5455
		Unknown flavonoid glycoside III (apimaysin or flavone type)	0.529343	0.164652	0.600573	0.623556	0.584812	-0.114708	-0.114708	-0.114708	-0.114708	0.458831	0.229416	-0.229416	0.229416	-0.229416	0.333687	0.2062	0.359507	-0.0856586	0.0109721	0.274077	0.0321553	-0.000582381	0.309888	0.862973	-0.076282	-0.155837	-0.0736619	-0.0763183	-0.127701	0.630186	-0.0526316	0.517823	-0.0526316	0.628732	-0.0526316	-0.092417	0.205594	-0.0743692	-0.099391	-0.142267	-0.0526316	-0.0751982	-0.0756278	-0.0916239	-0.0526316	-0.11383	-0.103287
		Luteolin 7-[6''-(2-methylbutyryl)glucoside] II	-0.0534427	-0.16898	-0.0157272	-0.0993185	-0.0369745	-0.100777	0.162532	0.172798	-0.170063	-0.0644897	0.476641	-0.476641	-0.476641	0.476641	0.151986	0.787602	-0.0731269	0.156118	0.531031	0.21013	0.842446	-0.11061	-0.148435	-0.210251	0.172903	0.289351	0.193749	-0.158561	-0.265316	-0.158406	-0.109349	-0.415839	-0.109349	-0.189683	-0.109349	-0.192009	-0.368671	-0.154512	0.740951	0.902388	-0.109349	0.910722	0.515075	0.716547	-0.109349	0.967034	0.467188
		Unknown flavonoid glycoside VI (apimaysin or flavone type)	0.104443	0.000740512	0.0953246	0.0316484	0.224073	-0.121647	-0.121647	-0.121647	-0.121647	0.48659	0.243295	-0.243295	-0.216164	0.216164	0.243269	0.218959	0.0220449	0.745452	-0.130435	0.296722	0.542794	-0.0526862	-0.0532183	-0.0503078	0.734132	0.0698766	0.854631	-0.0809354	-0.135427	-0.0390846	-0.0558157	-0.169805	-0.0558157	-0.0542452	-0.0558157	-0.0980081	-0.165534	-0.0788684	-0.105404	0.305665	-0.0558157	-0.0797475	-0.0802031	-0.0971669	-0.0558157	0.114114	0.735719
		Gardenin B	-0.103475	-0.152096	-0.0185278	-0.109007	-0.0759551	0.012637	0.0145884	0.221804	-0.0585401	-0.190489	0.487954	-0.487954	-0.487954	0.487954	0.179172	0.745937	-0.125739	0.11565	0.476919	0.105891	0.753459	-0.110131	-0.151958	-0.215241	0.143773	0.350017	0.105357	-0.162324	-0.271612	-0.162166	-0.111944	-0.425708	-0.111944	-0.194185	-0.111944	-0.196566	-0.377421	-0.158179	0.804211	0.84075	-0.111944	0.837405	0.752503	0.765619	-0.111944	0.887733	0.498507
		Apigenin	0.393465	0.206677	0.287547	0.254482	0.384605	-0.249529	0.310403	-0.0166823	0.205337	-0.249529	0.426977	-0.426977	0.28223	-0.28223	0.241828	0.0800289	0.656386	0.13515	0.252631	0.395217	0.0640259	0.248723	0.166285	0.0707919	0.170397	0.221077	0.0957781	0.750009	-0.164316	0.0964722	-0.114492	0.303767	-0.114492	0.235316	-0.114492	-0.116313	0.626953	-0.161779	-0.150436	-0.143232	0.747801	-0.163582	-0.164516	-0.199313	-0.114492	-0.157409	-0.0938754
		Thymusin 6-isobutyrate	-0.0695747	-0.193824	-0.00290156	-0.0714764	-0.136598	0.458831	-0.114708	-0.114708	-0.114708	-0.114708	0.229416	-0.229416	-0.229416	0.229416	0.246193	0.449746	-0.146695	-0.0856586	-0.130905	-0.138859	0.225117	-0.0757391	-0.0714445	-0.101198	-0.076282	0.431289	-0.0736619	-0.0763183	-0.127701	-0.0762437	-0.0526316	-0.20015	-0.0526316	-0.0912978	-0.0526316	-0.092417	-0.177448	-0.0743692	0.720009	0.390806	-0.0526316	-0.0751982	0.788144	0.737458	-0.0526316	0.297894	0.492652
	Flavonol	Quercetin 3,4'-O-di-beta-glucoside I	0.604999	0.0272726	0.485019	0.490307	0.517067	0.135977	-0.133649	0.0180694	-0.0668531	0.0464556	0.495926	-0.495926	0.598656	-0.598656	0.758706	0.0797515	0.581922	-0.223525	0.0899127	0.328007	-0.0781849	0.266493	0.360488	0.78402	-0.199057	0.51553	-0.192219	0.388272	-0.227946	0.45247	-0.137341	0.80686	0.661586	0.537509	-0.0713563	-0.202778	0.794993	-0.149388	-0.234552	-0.371242	0.166734	-0.196228	-0.197349	-0.239091	0.661586	-0.297037	-0.269525
		Quercetin 3,4'-O-di-beta-glucoside II	0.0850917	-0.169548	-0.0601301	-0.0815612	0.0192324	0.309112	-0.164588	0.184654	-0.164588	-0.164588	0.329177	-0.329177	0.329177	-0.329177	0.665296	-0.000138982	0.141862	-0.122907	-0.156224	-0.123102	-0.0945809	-0.0581042	-0.102512	0.305753	-0.109453	0.70709	-0.105694	0.383205	-0.183231	-0.109398	-0.0755183	0.45573	0.793876	-0.0666232	-0.0755183	-0.132604	0.465155	-0.106709	-0.142611	-0.204131	-0.0755183	-0.107898	-0.108514	-0.131466	0.793876	-0.163329	-0.148201
		Taxifolin 3-glucopyranoside	0.70722	0.252367	0.71632	0.738158	0.62307	-0.119837	-0.126133	-0.129223	0.487653	-0.11246	0.233332	-0.233332	0.270449	-0.270449	0.0190559	-0.0253687	0.554095	-0.10098	0.685878	0.757022	0.0210774	0.996595	0.943293	0.287888	-0.0899259	-0.151904	-0.0868372	-0.0701329	-0.112221	0.760801	-0.0620454	0.155111	-0.0338032	0.736653	0.0231078	-0.108947	0.335205	-0.087671	-0.113814	-0.167713	-0.0453595	-0.0886483	-0.0891547	-0.108012	-0.0338032	-0.13419	-0.121761
		Taxifolin	0.663922	0.260483	0.682766	0.703122	0.589566	-0.138744	-0.138744	-0.138744	0.554977	-0.138744	0.204107	-0.204107	0.249156	-0.249156	-0.0269675	-0.043743	0.511006	-0.0670702	0.685801	0.730618	0.0110982	0.995099	0.922983	0.230488	-0.0563861	-0.182617	-0.0617853	-0.0923102	-0.0840692	0.725569	-0.0636602	0.106294	-0.0636602	0.695545	0.0927551	-0.111782	0.294075	-0.0899528	-0.116394	-0.15373	-0.0636602	-0.0909555	-0.0914751	-0.110823	-0.0636602	-0.128059	-0.110975
		3-Methylquercetin (Isorhamnetin) I	-0.169061	0.238767	-0.12396	-0.100375	-0.129175	-0.114708	-0.114708	-0.114708	0.458831	-0.114708	-0.229416	0.229416	-0.229416	0.229416	-0.192495	-0.199328	-0.146695	0.112062	-0.130905	-0.148638	-0.172375	-0.0691787	-0.0714445	-0.101198	-0.076282	-0.155837	-0.0736619	-0.0763183	-0.127701	-0.0762437	-0.0526316	-0.20015	-0.0526316	-0.0912978	-0.0526316	-0.092417	-0.177448	-0.0743692	-0.099391	-0.0882584	-0.0526316	-0.0751982	-0.0756278	-0.0916239	-0.0526316	-0.11383	-0.103287
		Quercetin 3-o-glucoside	0.686505	0.246054	0.698983	0.718333	0.605424	-0.114708	-0.114708	-0.114708	0.458831	-0.114708	0.229416	-0.229416	0.229416	-0.229416	0.000244232	-0.0209588	0.539072	-0.0856586	0.690919	0.753009	0.0356144	0.990582	0.932238	0.251976	-0.076282	-0.155837	-0.0736619	-0.0763183	-0.127701	0.7422	-0.0526316	0.114521	-0.0526316	0.714133	-0.0526316	-0.092417	0.30227	-0.0743692	-0.099391	-0.142267	-0.0526316	-0.0751982	-0.0756278	-0.0916239	-0.0526316	-0.11383	-0.103287
		Taxifolin I	-0.169735	-0.168433	-0.134803	-0.117214	-0.124589	-0.114708	-0.114708	0.458831	-0.114708	-0.114708	-0.229416	0.229416	0.229416	-0.229416	-0.192495	-0.145924	-0.111555	-0.0856586	-0.118988	-0.143071	-0.172375	-0.0705627	-0.0714445	-0.101198	-0.076282	-0.155837	-0.0736619	-0.0763183	0.429852	-0.0762437	-0.0526316	0.168514	-0.0526316	-0.0912978	-0.0526316	0.367391	0.0325444	-0.0743692	-0.099391	-0.142267	-0.0526316	-0.0751982	-0.0756278	-0.0916239	-0.0526316	-0.11383	-0.103287
		Unknown flavonoid glycoside II (patuletin 7-galactoside or flavonol type)	-0.0623347	0.159613	0.0552637	-0.02027	0.118422	-0.149626	-0.149626	-0.149626	0.39856	0.0503171	0.299251	-0.299251	-0.299251	0.299251	0.145588	0.135678	-0.12048	0.829638	0.0743978	0.091525	0.246705	-0.0138852	-0.0931927	-0.132003	0.8645	-0.0100235	0.746452	-0.0995501	-0.166574	-0.0994528	-0.068653	-0.261077	-0.068653	-0.119089	-0.068653	-0.120549	-0.231464	-0.0970077	-0.129646	0.309608	-0.068653	-0.098089	-0.0986494	-0.119515	-0.068653	0.115728	0.424105
		Quercitin	-0.0918588	0.170271	0.0360338	-0.0193051	0.0548792	-0.114708	-0.114708	-0.114708	0.458831	-0.114708	0.229416	-0.229416	-0.229416	0.229416	0.0709006	0.0666409	-0.126339	0.594642	0.125584	-0.0064165	0.0611023	0.00465036	-0.0714445	-0.101198	0.635442	-0.0392951	0.4681	-0.0763183	-0.127701	-0.0762437	-0.0526316	-0.20015	-0.0526316	-0.0912978	-0.0526316	-0.092417	-0.177448	-0.0743692	-0.099391	0.209529	-0.0526316	-0.0751982	-0.0756278	-0.0916239	-0.0526316	0.0770639	0.173519
		Kaempferol	0.665274	0.0864307	0.656149	0.618075	0.664375	-0.282823	0.22753	-0.0736042	-0.0719091	0.200807	0.6571	-0.6571	0.0813893	-0.0813893	0.433189	0.68791	0.588788	0.0531236	0.623451	0.662471	0.554544	0.262683	0.399832	0.584838	0.0795877	0.119196	0.102917	0.124461	-0.330446	0.538374	-0.129632	0.290015	-0.0624566	0.553738	-0.138211	-0.227538	0.245049	-0.20166	0.259879	0.414174	0.0812444	0.427026	-0.0938412	0.269052	-0.0624566	0.494238	0.0316752
		3-Methylquercetin (Isorhamnetin) II	0.529343	0.164652	0.600573	0.623556	0.584812	-0.114708	-0.114708	-0.114708	-0.114708	0.458831	0.229416	-0.229416	0.229416	-0.229416	0.333687	0.2062	0.359507	-0.0856586	0.0109721	0.274077	0.0321553	-0.000582381	0.309888	0.862973	-0.076282	-0.155837	-0.0736619	-0.0763183	-0.127701	0.630186	-0.0526316	0.517823	-0.0526316	0.628732	-0.0526316	-0.092417	0.205594	-0.0743692	-0.099391	-0.142267	-0.0526316	-0.0751982	-0.0756278	-0.0916239	-0.0526316	-0.11383	-0.103287
	Proanthocyanidin dimer	Procyanidin B1	0.852945	0.298392	0.893132	0.921655	0.798717	-0.159193	-0.159193	-0.159193	0.406114	0.0714636	0.297154	-0.297154	0.318385	-0.318385	0.125519	0.0557952	0.644867	-0.118878	0.650513	0.811422	0.0384108	0.932118	0.99907	0.579073	-0.105865	-0.216272	-0.102229	-0.105915	-0.155305	0.947114	-0.0730426	0.317143	-0.0730426	0.919837	-0.0243351	-0.128257	0.367563	-0.10321	-0.136745	-0.197439	-0.0730426	-0.104361	-0.104957	-0.127157	-0.0730426	-0.157974	-0.143342
		Procyanidin I	0.686505	0.246054	0.698983	0.718333	0.605424	-0.114708	-0.114708	-0.114708	0.458831	-0.114708	0.229416	-0.229416	0.229416	-0.229416	0.000244232	-0.0209588	0.539072	-0.0856586	0.690919	0.753009	0.0356144	0.990582	0.932238	0.251976	-0.076282	-0.155837	-0.0736619	-0.0763183	-0.127701	0.7422	-0.0526316	0.114521	-0.0526316	0.714133	-0.0526316	-0.092417	0.30227	-0.0743692	-0.099391	-0.142267	-0.0526316	-0.0751982	-0.0756278	-0.0916239	-0.0526316	-0.11383	-0.103287
		I-V = isomers
		p-values																								Hydroxybenzoic acid				Hydroxycinnamic acid
		Variables	Glu	Amy	TPC	TFC	TTC	W	RM	RC	BR	BL	Bran	Kernel	Free	Bound	Hydroxybenzoic acid	Hydroxycinnamic acid	3-Deoxyanthocyanidin	Anthocyanidin	Flavan-3-ol	Flavanone	Flavone	Flavonol	Proanthocyanidins	Salicylic acid	Protocatechuic Acid	4-Hydroxybenzoic acid	2,5-Dihydroxybenzoic acid	Caffeic acid 3-glucoside	2-O-Caffeoylglycerol	1-O-Caffeoylquinic acid	1-O-Caffeoylglycerol I	1-O-Caffeoylglycerol II	1-O-Coumaroyl-2-O-glucosylglycerol	Dihydroferulic acid 4-O-glucuronide	N1,N4-Dicaffeoyl spermidine	2-O-Coumaroylglycerol	N1,N8-Dicaffeoyl spermidine	1-O-Coumaroylglycerol	p-Coumaric Acid	trans-Ferulic Acid	Caffeoylferuloylspermidine	Cinnamic acid	3-(7-Hydroxy-6-methoxy-1,3-benzodioxol-5-yl)propanoic acid	Linocinnamarin	N1,N10-Diferuloylspermidine	Isoferulic acid	8-4'-Dehydrodiferulic acid
		Glu	0	0.191304	1.5715e-11	6.98865e-11	6.29117e-11	0.411893	0.985349	0.602171	0.460271	0.534545	0.00376019	0.00376019	0.0944726	0.0944726	0.0307388	0.172371	9.85368e-08	0.889584	0.00727963	1.26095e-07	0.251891	0.000324042	3.23548e-06	8.18794e-05	0.981201	0.718638	0.942097	0.257478	0.150863	1.61113e-07	0.582071	0.0177705	0.951946	3.62299e-09	0.66194	0.297046	0.00504685	0.399902	0.761673	0.66614	0.37347	0.824718	0.706768	0.72987	0.951946	0.768075	0.924909
		Amy	0.191304	0	0.218377	0.182769	0.216625	0.0448522	0.0482664	0.117083	0.109193	0.996012	0.961106	0.961106	0.963212	0.963212	0.768405	0.624078	0.380032	0.534136	0.499838	0.269204	0.747314	0.255945	0.206397	0.468933	0.64984	0.27796	0.738419	0.916753	0.716438	0.195928	0.397205	0.803931	0.585781	0.187111	0.925161	0.511133	0.688284	0.34407	0.29557	0.542158	0.740548	0.562533	0.372776	0.286331	0.585781	0.42855	0.675217
		TPC	1.5715e-11	0.218377	0	2.22045e-16	2.34364e-11	0.367403	0.582513	0.548643	0.242359	0.368782	0.0068208	0.0068208	0.238798	0.238798	0.0710337	0.140122	3.54433e-05	0.84272	0.00436247	3.40221e-07	0.225157	0.000197726	3.25042e-07	8.86001e-05	0.767569	0.890882	0.764835	0.755221	0.163877	2.79515e-10	0.546374	0.0662815	0.665469	1.54281e-10	0.649982	0.297031	0.0547601	0.392536	0.912066	0.914853	0.792193	0.872023	0.931465	0.910931	0.665469	0.941304	0.847428
		TFC	6.98865e-11	0.182769	2.22045e-16	0	6.73361e-10	0.347185	0.612012	0.526335	0.231377	0.367404	0.0328567	0.0328567	0.164904	0.164904	0.155213	0.327747	5.34587e-05	0.881986	0.00691006	1.96418e-06	0.470881	0.000118454	3.41255e-08	4.48763e-05	0.943004	0.602128	0.951449	0.846163	0.244295	1.57874e-13	0.604803	0.0448709	0.660385	4.996e-14	0.723859	0.374607	0.0452927	0.463222	0.647773	0.568747	0.805225	0.739567	0.694896	0.648266	0.660385	0.649232	0.774206
		TTC	6.29117e-11	0.216625	2.34364e-11	6.73361e-10	0	0.167948	0.572213	0.867402	0.333102	0.255573	0.00431303	0.00431303	0.181958	0.181958	0.0443021	0.181914	1.27497e-06	0.496788	0.0164147	4.56991e-07	0.165268	0.00191193	4.23102e-05	0.000133216	0.43888	0.962248	0.408308	0.288281	0.16379	9.59502e-07	0.508333	0.0422566	0.555807	4.21903e-07	0.637612	0.289736	0.0273805	0.357573	0.520604	0.775674	0.624658	0.796268	0.604843	0.498061	0.555807	0.752922	0.728332
		W	0.411893	0.0448522	0.367403	0.347185	0.167948	0	0.287763	0.287763	0.287763	0.287763	1	1	1	1	0.299395	0.9967	0.191141	0.430636	0.223408	0.189532	0.597373	0.548523	0.512124	0.932368	0.483596	0.078551	0.498949	0.483385	0.847871	0.483819	0.0418611	0.976569	0.0418611	0.509929	0.630124	0.265825	0.65395	0.148558	0.329642	0.997127	0.630124	0.489918	0.189777	0.283705	0.0418611	0.920818	0.676114
		RM	0.985349	0.0482664	0.582513	0.612012	0.572213	0.287763	0	0.287763	0.287763	0.287763	1	1	1	1	0.553079	0.532366	0.623543	0.430636	0.57434	0.917062	0.866702	0.579692	0.512124	0.479761	0.483596	0.981523	0.498949	0.34142	0.628463	0.483819	0.630124	0.765677	0.630124	0.730853	0.630124	0.698304	0.531633	0.494781	0.529134	0.564734	0.0418611	0.463172	0.487407	0.555718	0.630124	0.386662	0.339974
		RC	0.602171	0.117083	0.548643	0.526335	0.867402	0.287763	0.287763	0	0.287763	0.287763	1	1	1	1	0.913825	0.973453	0.776673	0.430636	0.932562	0.637721	0.684795	0.552858	0.512124	0.710029	0.483596	0.703023	0.498949	0.241431	0.915109	0.483819	0.630124	0.990738	0.630124	0.400336	0.630124	0.837084	0.973506	0.494781	0.867635	0.968216	0.630124	0.172284	0.425667	0.975928	0.630124	0.726506	0.883497
		BR	0.460271	0.109193	0.242359	0.231377	0.333102	0.287763	0.287763	0.287763	0	0.287763	1	1	1	1	0.471007	0.470079	0.759465	0.212055	0.143645	0.281283	0.569978	0.017195	0.0687874	0.906305	0.347888	0.238594	0.571422	0.483385	0.932599	0.232225	0.630124	0.555434	0.630124	0.29941	0.0418611	0.394465	0.941095	0.494781	0.391644	0.709188	0.630124	0.489918	0.487407	0.398621	0.630124	0.544505	0.755601
		BL	0.534545	0.996012	0.368782	0.367404	0.255573	0.287763	0.287763	0.287763	0.287763	0	1	1	1	1	0.694443	0.953236	0.8433	0.252632	0.378872	0.556081	0.602502	0.642833	0.827435	0.19134	0.236688	0.370262	0.133909	0.483385	0.75429	0.354172	0.630124	0.785946	0.630124	0.414094	0.630124	0.394465	0.945838	0.524929	0.358972	0.874849	0.630124	0.489918	0.487407	0.398621	0.630124	0.613387	0.319001
		Bran	0.00376019	0.961106	0.0068208	0.0328567	0.00431303	1	1	1	1	1	0	0	1	1	3.77524e-06	1.69009e-05	0.00601805	0.219546	0.0164866	0.00243643	0.000161968	0.244526	0.211101	0.0515503	0.15203	0.000988186	0.167479	0.151824	0.0107997	0.152249	0.330565	0.332575	0.330565	0.0852235	0.330565	0.0782319	0.105917	0.163206	0.0638133	0.0204694	0.330565	0.158295	0.155791	0.0810688	0.330565	0.0273596	0.046378
		Kernel	0.00376019	0.961106	0.0068208	0.0328567	0.00431303	1	1	1	1	1	0	0	1	1	3.77524e-06	1.69009e-05	0.00601805	0.219546	0.0164866	0.00243643	0.000161968	0.244526	0.211101	0.0515503	0.15203	0.000988186	0.167479	0.151824	0.0107997	0.152249	0.330565	0.332575	0.330565	0.0852235	0.330565	0.0782319	0.105917	0.163206	0.0638133	0.0204694	0.330565	0.158295	0.155791	0.0810688	0.330565	0.0273596	0.046378
		Free	0.0944726	0.963212	0.238798	0.164904	0.181958	1	1	1	1	1	1	1	0	0	0.463248	0.331837	0.045049	0.1049	0.941911	0.481241	0.114904	0.261757	0.181367	0.0515503	0.15203	0.892942	0.167479	0.151824	0.0107997	0.152249	0.330565	5.29912e-07	0.330565	0.0822571	0.330565	0.0782319	6.33362e-05	0.163206	0.0918351	0.00353602	0.330565	0.158295	0.155791	0.0810688	0.330565	0.0260748	0.046378
		Bound	0.0944726	0.963212	0.238798	0.164904	0.181958	1	1	1	1	1	1	1	0	0	0.463248	0.331837	0.045049	0.1049	0.941911	0.481241	0.114904	0.261757	0.181367	0.0515503	0.15203	0.892942	0.167479	0.151824	0.0107997	0.152249	0.330565	5.29912e-07	0.330565	0.0822571	0.330565	0.0782319	6.33362e-05	0.163206	0.0918351	0.00353602	0.330565	0.158295	0.155791	0.0810688	0.330565	0.0260748	0.046378
		Hydroxybenzoic acid	0.0307388	0.768405	0.0710337	0.155213	0.0443021	0.299395	0.553079	0.913825	0.471007	0.694443	3.77524e-06	3.77524e-06	0.463248	0.463248	0	0.00986662	0.0578915	0.430415	0.703984	0.14541	0.0442732	0.853408	0.63498	0.00594575	0.350106	8.84594e-06	0.320659	0.160589	0.0378744	0.342131	0.416172	0.0366138	0.00650492	0.198991	0.416172	0.144955	0.0315983	0.245997	0.383186	0.381542	0.54397	0.920325	0.334917	0.402659	0.00650492	0.482855	0.129528
		Hydroxycinnamic acid	0.172371	0.624078	0.140122	0.327747	0.181914	0.9967	0.532366	0.973453	0.470079	0.953236	1.69009e-05	1.69009e-05	0.331837	0.331837	0.00986662	0	0.243261	0.4751	0.0302563	0.0794538	1.32359e-06	0.984363	0.840698	0.431524	0.386605	0.0143236	0.358067	0.71371	0.102937	0.608121	0.446228	0.830842	0.86373	0.57271	0.498125	0.234024	0.948838	0.29135	2.2768e-05	4.31772e-06	0.782335	0.00637413	0.00950873	3.11556e-05	0.86373	2.82794e-06	0.013389
		3-Deoxyanthocyanidin	9.85368e-08	0.380032	3.54433e-05	5.34587e-05	1.27497e-06	0.191141	0.623543	0.776673	0.759465	0.8433	0.00601805	0.00601805	0.045049	0.045049	0.0578915	0.243261	0	0.648622	0.0240613	2.62127e-05	0.311571	0.00965425	0.00243439	0.00477832	0.722198	0.491234	0.787592	0.00257132	0.205177	0.00152822	0.537135	0.011273	0.615698	0.000149449	0.579314	0.347849	0.000135089	0.406362	0.683518	0.471679	0.0291159	0.925074	0.590352	0.578891	0.615698	0.661338	0.614875
		Anthocyanidin	0.889584	0.534136	0.84272	0.881986	0.496788	0.430636	0.430636	0.430636	0.212055	0.252632	0.219546	0.219546	0.1049	0.1049	0.430415	0.4751	0.648622	0	0.84308	0.421883	0.0548464	0.828608	0.625419	0.487746	2.17604e-14	0.973305	2.07367e-12	0.601851	0.379251	0.602209	0.719541	0.161047	0.719541	0.531836	0.719541	0.52676	0.216865	0.611232	0.495655	0.110732	0.719541	0.607235	0.605168	0.530355	0.719541	0.601964	0.000959697
		Flavan-3-ol	0.00727963	0.499838	0.00436247	0.00691006	0.0164147	0.223408	0.57434	0.932562	0.143645	0.378872	0.0164866	0.0164866	0.941911	0.941911	0.703984	0.0302563	0.0240613	0.84308	0	9.80961e-05	0.0307586	0.000451946	0.00153792	0.446264	0.945601	0.99579	0.830249	0.857459	0.249888	0.0130411	0.582247	0.879389	0.584367	0.0158518	0.790786	0.359451	0.549641	0.434966	0.164266	0.0820348	0.909133	0.00718189	0.617945	0.192509	0.584367	0.0196676	0.918609
		Flavanone	1.26095e-07	0.269204	3.40221e-07	1.96418e-06	4.56991e-07	0.189532	0.917062	0.637721	0.281283	0.556081	0.00243643	0.00243643	0.481241	0.481241	0.14541	0.0794538	2.62127e-05	0.421883	9.80961e-05	0	0.0226274	5.79066e-05	1.39319e-05	0.0346245	0.368941	0.928811	0.298669	0.567206	0.129507	7.31273e-05	0.531698	0.320769	0.598281	2.16086e-05	0.575846	0.271013	0.0703823	0.37413	0.934911	0.534137	0.316669	0.494964	0.862738	0.988528	0.598281	0.507345	0.438943
		Flavone	0.251891	0.747314	0.225157	0.470881	0.165268	0.597373	0.866702	0.684795	0.569978	0.602502	0.000161968	0.000161968	0.114904	0.114904	0.0442732	1.32359e-06	0.311571	0.0548464	0.0307586	0.0226274	0	0.846331	0.872232	0.975875	0.0417906	0.0625689	0.0217724	0.871978	0.0734592	0.836571	0.4674	0.310412	0.640924	0.826716	0.4674	0.205612	0.580926	0.300751	0.00478276	7.09393e-06	0.796108	0.00215614	0.0217415	0.00860147	0.640924	3.5064e-05	0.000134233
		Flavonol	0.000324042	0.255945	0.000197726	0.000118454	0.00191193	0.548523	0.579692	0.552858	0.017195	0.642833	0.244526	0.244526	0.261757	0.261757	0.853408	0.984363	0.00965425	0.828608	0.000451946	5.79066e-05	0.846331	0	3.07024e-10	0.192554	0.875237	0.533643	0.85342	0.771313	0.5935	7.21302e-05	0.755497	0.511207	0.880163	0.000163376	0.868893	0.588072	0.150725	0.660206	0.628716	0.559401	0.836487	0.735734	0.665898	0.648413	0.880163	0.637379	0.65726
		Proanthocyanidins	3.23548e-06	0.206397	3.25042e-07	3.41255e-08	4.23102e-05	0.512124	0.512124	0.512124	0.0687874	0.827435	0.211101	0.211101	0.181367	0.181367	0.63498	0.840698	0.00243439	0.625419	0.00153792	1.39319e-05	0.872232	3.07024e-10	0	0.0122414	0.663971	0.370618	0.674896	0.66382	0.517921	2.07535e-09	0.764697	0.201962	0.764697	4.13782e-08	0.908148	0.598194	0.115126	0.67194	0.573725	0.414633	0.764697	0.668482	0.666693	0.601363	0.764697	0.515398	0.555478
	Hydroxybenzoic acid	Salicylic acid	8.18794e-05	0.468933	8.86001e-05	4.48763e-05	0.000133216	0.932368	0.479761	0.710029	0.906305	0.19134	0.0515503	0.0515503	0.0515503	0.0515503	0.00594575	0.431524	0.00477832	0.487746	0.446264	0.0346245	0.975875	0.192554	0.0122414	0	0.5372	0.627098	0.551418	0.658302	0.296737	5.98264e-05	0.671185	0.00029785	0.256289	2.18194e-05	0.671185	0.453553	0.0156988	0.547563	0.438172	0.243218	0.986051	0.543061	0.540734	0.4575	0.256289	0.35388	0.401264
		Protocatechuic Acid	0.981201	0.64984	0.767569	0.943004	0.43888	0.483596	0.483596	0.483596	0.347888	0.236688	0.15203	0.15203	0.15203	0.15203	0.350106	0.386605	0.722198	2.17604e-14	0.945601	0.368941	0.0417906	0.875237	0.663971	0.5372	0	0.885179	4.996e-14	0.642468	0.434678	0.642795	0.749239	0.214725	0.749239	0.57813	0.749239	0.573436	0.273668	0.651035	0.544569	0.0944423	0.749239	0.647386	0.645498	0.57676	0.749239	0.540723	0.000758107
		4-Hydroxybenzoic acid	0.718638	0.27796	0.890882	0.602128	0.962248	0.078551	0.981523	0.703023	0.238594	0.370262	0.000988186	0.000988186	0.892942	0.892942	8.84594e-06	0.0143236	0.491234	0.973305	0.99579	0.928811	0.0625689	0.533643	0.370618	0.627098	0.885179	0	0.835269	0.0806706	0.100224	0.338561	0.511774	0.38553	0.00361413	0.56888	0.511774	0.243049	0.130774	0.350883	0.0399265	0.150268	0.342397	0.454247	0.0461519	0.0508929	0.00361413	0.157203	0.13129
		2,5-Dihydroxybenzoic acid	0.942097	0.738419	0.764835	0.951449	0.408308	0.498949	0.498949	0.498949	0.571422	0.133909	0.167479	0.167479	0.167479	0.167479	0.320659	0.358067	0.787592	2.07367e-12	0.830249	0.298669	0.0217724	0.85342	0.674896	0.551418	4.996e-14	0.835269	0	0.654001	0.450892	0.654319	0.7576	0.231607	0.7576	0.591367	0.7576	0.586791	0.291058	0.662328	0.558617	0.093333	0.7576	0.658782	0.656946	0.590032	0.7576	0.537815	0.000164843
	Hydroxycinnamic acid	Caffeic acid 3-glucoside	0.257478	0.916753	0.755221	0.846163	0.288281	0.483385	0.34142	0.241431	0.483385	0.483385	0.151824	0.151824	0.151824	0.151824	0.160589	0.71371	0.00257132	0.601851	0.857459	0.567206	0.871978	0.771313	0.66382	0.658302	0.642468	0.0806706	0.654001	0	0.434456	0.642636	0.749123	0.112614	0.749123	0.953935	0.749123	0.573252	0.00245632	0.65088	0.707753	0.382876	0.00232786	0.647229	0.64534	0.576578	0.749123	0.486786	0.528539
		2-O-Caffeoylglycerol	0.150863	0.716438	0.163877	0.244295	0.16379	0.847871	0.628463	0.915109	0.932599	0.75429	0.0107997	0.0107997	0.0107997	0.0107997	0.0378744	0.102937	0.205177	0.379251	0.249888	0.129507	0.0734592	0.5935	0.517921	0.296737	0.434678	0.100224	0.450892	0.434456	0	0.434913	0.20033	0.222516	0.591593	0.356017	0.135079	0.000231917	0.923289	0.0860163	0.330221	0.136074	0.591593	0.441347	0.438697	0.346172	0.591593	0.238509	0.286556
		1-O-Caffeoylquinic acid	1.61113e-07	0.195928	2.79515e-10	1.57874e-13	9.59502e-07	0.483819	0.483819	0.483819	0.232225	0.354172	0.152249	0.152249	0.152249	0.152249	0.342131	0.608121	0.00152822	0.602209	0.0130411	7.31273e-05	0.836571	7.21302e-05	2.07535e-09	5.98264e-05	0.642795	0.338561	0.654319	0.642636	0.434913	0	0.749361	0.054296	0.749361	1.45439e-13	0.749361	0.57363	0.105282	0.6512	0.544774	0.383352	0.749361	0.647552	0.645665	0.576954	0.749361	0.487218	0.528947
		1-O-Caffeoylglycerol I	0.582071	0.397205	0.546374	0.604803	0.508333	0.0418611	0.630124	0.630124	0.630124	0.630124	0.330565	0.330565	0.330565	0.330565	0.416172	0.446228	0.537135	0.719541	0.582247	0.531698	0.4674	0.755497	0.764697	0.671185	0.749239	0.511774	0.7576	0.749123	0.20033	0.749361	0	0.904941	0.825581	0.701863	0.825581	0.000112343	0.454193	3.93322e-06	0.676748	0.549623	0.825581	0.752694	0.751324	0.700845	0.825581	0.632762	0.664773
		1-O-Caffeoylglycerol II	0.0177705	0.803931	0.0662815	0.0448709	0.0422566	0.976569	0.765677	0.990738	0.555434	0.785946	0.332575	0.332575	5.29912e-07	5.29912e-07	0.0366138	0.830842	0.011273	0.161047	0.879389	0.320769	0.310412	0.511207	0.201962	0.00029785	0.214725	0.38553	0.231607	0.112614	0.222516	0.054296	0.904941	0	0.0940169	0.0167495	0.905299	0.341273	6.49053e-06	0.914861	0.147942	0.0137672	0.229649	0.221607	0.218862	0.132184	0.0940169	0.0565948	0.0866906
		1-O-Coumaroyl-2-O-glucosylglycerol	0.951946	0.585781	0.665469	0.660385	0.555807	0.0418611	0.630124	0.630124	0.630124	0.630124	0.330565	0.330565	0.330565	0.330565	0.00650492	0.86373	0.615698	0.719541	0.584367	0.598281	0.640924	0.880163	0.764697	0.256289	0.749239	0.00361413	0.7576	0.749123	0.591593	0.749361	0.825581	0.0940169	0	0.955437	0.825581	0.698371	0.147155	0.75534	0.676748	0.549623	0.825581	0.752694	0.751324	0.700845	0	0.632762	0.664773
		Dihydroferulic acid 4-O-glucuronide	3.62299e-09	0.187111	1.54281e-10	4.996e-14	4.21903e-07	0.509929	0.730853	0.400336	0.29941	0.414094	0.0852235	0.0852235	0.0822571	0.0822571	0.198991	0.57271	0.000149449	0.531836	0.0158518	2.16086e-05	0.826716	0.000163376	4.13782e-08	2.18194e-05	0.57813	0.56888	0.591367	0.953935	0.356017	1.45439e-13	0.701863	0.0167495	0.955437	0	0.726957	0.499574	0.019541	0.587781	0.511745	0.294214	0.604646	0.58359	0.581423	0.50331	0.955437	0.404025	0.44976
		N1,N4-Dicaffeoyl spermidine	0.66194	0.925161	0.649982	0.723859	0.637612	0.630124	0.630124	0.630124	0.0418611	0.630124	0.330565	0.330565	0.330565	0.330565	0.416172	0.498125	0.579314	0.719541	0.790786	0.575846	0.4674	0.868893	0.908148	0.671185	0.749239	0.511774	0.7576	0.749123	0.135079	0.749361	0.825581	0.905299	0.825581	0.726957	0	0.698371	0.932586	0.75534	0.757606	0.549623	0.825581	0.752694	0.751324	0.700845	0.825581	0.632762	0.664773
		2-O-Coumaroylglycerol	0.297046	0.511133	0.297031	0.374607	0.289736	0.265825	0.698304	0.837084	0.394465	0.394465	0.0782319	0.0782319	0.0782319	0.0782319	0.144955	0.234024	0.347849	0.52676	0.359451	0.271013	0.205612	0.588072	0.598194	0.453553	0.573436	0.243049	0.586791	0.573252	0.000231917	0.57363	0.000112343	0.341273	0.698371	0.499574	0.698371	0	0.646159	0.00465057	0.461784	0.288143	0.698371	0.578944	0.576758	0.498022	0.698371	0.39817	0.44413
		N1,N8-Dicaffeoyl spermidine	0.00504685	0.688284	0.0547601	0.0452927	0.0273805	0.65395	0.531633	0.973506	0.941095	0.945838	0.105917	0.105917	6.33362e-05	6.33362e-05	0.0315983	0.948838	0.000135089	0.216865	0.549641	0.0703823	0.580926	0.150725	0.115126	0.0156988	0.273668	0.130774	0.291058	0.00245632	0.923289	0.105282	0.454193	6.49053e-06	0.147155	0.019541	0.932586	0.646159	0	0.710304	0.246432	0.0323451	0.00622088	0.280781	0.277948	0.185096	0.147155	0.0948252	0.132421
		1-O-Coumaroylglycerol	0.399902	0.34407	0.392536	0.463222	0.357573	0.148558	0.494781	0.494781	0.494781	0.524929	0.163206	0.163206	0.163206	0.163206	0.245997	0.29135	0.406362	0.611232	0.434966	0.37413	0.300751	0.660206	0.67194	0.547563	0.651035	0.350883	0.662328	0.65088	0.0860163	0.6512	3.93322e-06	0.914861	0.75534	0.587781	0.75534	0.00465057	0.710304	0	0.554809	0.395409	0.75534	0.655698	0.653848	0.586437	0.75534	0.498133	0.539239
		p-Coumaric Acid	0.761673	0.29557	0.912066	0.647773	0.520604	0.329642	0.529134	0.867635	0.391644	0.358972	0.0638133	0.0638133	0.0918351	0.0918351	0.383186	2.2768e-05	0.683518	0.495655	0.164266	0.934911	0.00478276	0.628716	0.573725	0.438172	0.544569	0.0399265	0.558617	0.707753	0.330221	0.544774	0.676748	0.147942	0.676748	0.511745	0.757606	0.461784	0.246432	0.554809	0	2.52212e-05	0.936302	0.00499792	9.76382e-06	0	0.676748	3.40448e-06	0.0618762
		trans-Ferulic Acid	0.66614	0.542158	0.914853	0.568747	0.775674	0.997127	0.564734	0.968216	0.709188	0.874849	0.0204694	0.0204694	0.00353602	0.00353602	0.381542	4.31772e-06	0.471679	0.110732	0.0820348	0.534137	7.09393e-06	0.559401	0.414633	0.243218	0.0944423	0.150268	0.093333	0.382876	0.136074	0.383352	0.549623	0.0137672	0.549623	0.294214	0.549623	0.288143	0.0323451	0.395409	2.52212e-05	0	0.549623	0.00139649	0.0138948	1.97587e-05	0.549623	9.7939e-11	0.00209006
		Caffeoylferuloylspermidine	0.37347	0.740548	0.792193	0.805225	0.624658	0.630124	0.0418611	0.630124	0.630124	0.630124	0.330565	0.330565	0.330565	0.330565	0.54397	0.782335	0.0291159	0.719541	0.909133	0.316669	0.796108	0.836487	0.764697	0.986051	0.749239	0.342397	0.7576	0.00232786	0.591593	0.749361	0.825581	0.229649	0.825581	0.604646	0.825581	0.698371	0.00622088	0.75534	0.936302	0.549623	0	0.752694	0.751324	0.700845	0.825581	0.632762	0.664773
		Cinnamic acid	0.824718	0.562533	0.872023	0.739567	0.796268	0.489918	0.463172	0.172284	0.489918	0.489918	0.158295	0.158295	0.158295	0.158295	0.920325	0.00637413	0.925074	0.607235	0.00718189	0.494964	0.00215614	0.735734	0.668482	0.543061	0.647386	0.454247	0.658782	0.647229	0.441347	0.647552	0.752694	0.221607	0.752694	0.58359	0.752694	0.578944	0.280781	0.655698	0.00499792	0.00139649	0.752694	0	0.0542103	0.0110236	0.752694	5.72581e-06	0.54085
		3-(7-Hydroxy-6-methoxy-1,3-benzodioxol-5-yl)propanoic acid	0.706768	0.372776	0.931465	0.694896	0.604843	0.189777	0.487407	0.425667	0.487407	0.487407	0.155791	0.155791	0.155791	0.155791	0.334917	0.00950873	0.590352	0.605168	0.617945	0.862738	0.0217415	0.665898	0.666693	0.540734	0.645498	0.0461519	0.656946	0.64534	0.438697	0.645665	0.751324	0.218862	0.751324	0.581423	0.751324	0.576758	0.277948	0.653848	9.76382e-06	0.0138948	0.751324	0.0542103	0	4.51586e-05	0.751324	0.0131151	0.0109721
		Linocinnamarin	0.72987	0.286331	0.910931	0.648266	0.498061	0.283705	0.555718	0.975928	0.398621	0.398621	0.0810688	0.0810688	0.0810688	0.0810688	0.402659	3.11556e-05	0.578891	0.530355	0.192509	0.988528	0.00860147	0.648413	0.601363	0.4575	0.57676	0.0508929	0.590032	0.576578	0.346172	0.576954	0.700845	0.132184	0.700845	0.50331	0.700845	0.498022	0.185096	0.586437	0	1.97587e-05	0.700845	0.0110236	4.51586e-05	0	0.700845	4.6567e-06	0.0685184
		N1,N10-Diferuloylspermidine	0.951946	0.585781	0.665469	0.660385	0.555807	0.0418611	0.630124	0.630124	0.630124	0.630124	0.330565	0.330565	0.330565	0.330565	0.00650492	0.86373	0.615698	0.719541	0.584367	0.598281	0.640924	0.880163	0.764697	0.256289	0.749239	0.00361413	0.7576	0.749123	0.591593	0.749361	0.825581	0.0940169	0	0.955437	0.825581	0.698371	0.147155	0.75534	0.676748	0.549623	0.825581	0.752694	0.751324	0.700845	0	0.632762	0.664773
		Isoferulic acid	0.768075	0.42855	0.941304	0.649232	0.752922	0.920818	0.386662	0.726506	0.544505	0.613387	0.0273596	0.0273596	0.0260748	0.0260748	0.482855	2.82794e-06	0.661338	0.601964	0.0196676	0.507345	3.5064e-05	0.637379	0.515398	0.35388	0.540723	0.157203	0.537815	0.486786	0.238509	0.487218	0.632762	0.0565948	0.632762	0.404025	0.632762	0.39817	0.0948252	0.498133	3.40448e-06	9.7939e-11	0.632762	5.72581e-06	0.0131151	4.6567e-06	0.632762	0	0.0482231
		8-4'-Dehydrodiferulic acid	0.924909	0.675217	0.847428	0.774206	0.728332	0.676114	0.339974	0.883497	0.755601	0.319001	0.046378	0.046378	0.046378	0.046378	0.129528	0.013389	0.614875	0.000959697	0.918609	0.438943	0.000134233	0.65726	0.555478	0.401264	0.000758107	0.13129	0.000164843	0.528539	0.286556	0.528947	0.664773	0.0866906	0.664773	0.44976	0.664773	0.44413	0.132421	0.539239	0.0618762	0.00209006	0.664773	0.54085	0.0109721	0.0685184	0.664773	0.0482231	0
		4-Methoxycinnamic acid	0.765665	0.33584	0.96087	0.711449	0.502362	0.0904762	0.773328	0.521173	0.521173	0.521173	0.191241	0.191241	0.191241	0.191241	0.339763	0.00263454	0.538642	0.63278	0.816693	0.706886	0.136784	0.712829	0.690534	0.571914	0.670673	0.0542284	0.681405	0.670525	0.474469	0.67083	0.769531	0.257049	0.769531	0.6104	0.769531	0.605997	0.316919	0.678502	6.65775e-07	0.00448944	0.769531	0.558289	0.000404339	6.17472e-08	0.769531	0.0106464	0.0618866
		Coumaroyl-caffeoylglycerol	0.0255017	0.85432	0.177177	0.158736	0.0936613	0.817699	0.450539	0.654433	0.927679	0.283445	0.191687	0.191687	8.529e-05	8.529e-05	0.0936542	0.771755	0.000623612	0.222184	0.570384	0.12663	0.51574	0.148457	0.198231	0.131792	0.279158	0.126219	0.296563	0.000785774	0.597721	0.301848	0.839175	8.52457e-05	0.201214	0.0931233	0.736816	0.735986	2.74646e-09	0.661585	0.257917	0.034575	0.00455583	0.286279	0.283443	0.190222	0.201214	0.0988195	0.137017
		1,3-O-Dicoumaroylglycerol	0.00177189	0.673146	0.00588224	0.00598283	0.000743033	0.52555	0.739896	0.558611	0.51305	0.295131	0.0538255	0.0538255	0.0538255	0.0538255	0.0102504	0.372802	0.000561864	0.49154	0.911766	0.158219	0.903435	0.790114	0.225408	2.6401e-06	0.540737	0.435546	0.554873	0.0153828	0.301033	0.0193862	0.673857	0.00080467	0.919544	0.0102368	0.673857	0.4575	0.00797785	0.551041	0.4738	0.247447	0.512441	0.546564	0.544251	0.461431	0.919544	0.358128	0.405399
		1,3-O-Coumaroyl-feruloylglycerol	0.000615927	0.570034	0.00132344	0.00116377	0.000196318	0.489079	0.646381	0.706192	0.646108	0.209915	0.0667212	0.0667212	0.0617609	0.0617609	0.0180197	0.366256	0.000771861	0.503984	0.756663	0.10014	0.897304	0.595504	0.109041	8.9186e-08	0.552316	0.685228	0.566182	0.0693546	0.33094	0.00383956	0.682577	0.00101409	0.970442	0.00222268	0.733583	0.470464	0.0167493	0.562424	0.47554	0.261534	0.700071	0.558033	0.555764	0.474339	0.970442	0.372154	0.419014
		1,3-O-Diferuloylglycerol	0.000872205	0.538145	0.000989904	0.000796511	0.000218517	0.480188	0.594162	0.791553	0.651404	0.143802	0.0950508	0.0950508	0.0950508	0.0950508	0.0315419	0.355682	0.00249976	0.546968	0.758093	0.10711	0.882804	0.623493	0.0978459	2.9626e-08	0.592099	0.908707	0.604982	0.178757	0.36612	0.00208209	0.712217	0.00214618	0.855479	0.00156645	0.712217	0.51544	0.0452511	0.601493	0.508399	0.312612	0.896094	0.597414	0.595305	0.519095	0.855479	0.421606	0.466614
		1-O-(4-Coumaroyl)-beta-D-glucose	0.62317	0.879747	0.828829	0.56735	0.647899	0.727322	0.262336	0.779944	0.886568	0.53537	0.0705773	0.0705773	0.00876398	0.00876398	0.691764	0.000104391	0.498261	0.312924	0.0406194	0.661075	0.00125497	0.60118	0.45443	0.285347	0.368202	0.321662	0.40308	0.423713	0.173244	0.424174	0.582976	0.0258372	0.582976	0.33661	0.582976	0.330559	0.0519113	0.435861	0.000191032	6.36274e-09	0.582976	0.000684674	0.11626	0.00011441	0.582976	2.27352e-09	0.109969
	3-Deoxyanthocyanidin	Luteolinidin	0.000300851	0.547559	0.00112472	0.00206637	9.71991e-05	0.20166	0.588114	0.866487	0.460592	0.0942331	0.00361601	0.00361601	0.223991	0.223991	0.00936241	0.0304326	0.000199134	0.662754	0.286365	0.00420962	0.0610293	0.70147	0.198375	0.000167455	0.594782	0.502267	0.479071	0.0878715	0.206052	0.0167598	0.498377	0.010827	0.78555	0.00423811	0.648487	0.311789	0.0201264	0.387925	0.958163	0.791945	0.0898567	0.668094	0.641021	0.86648	0.78555	0.700477	0.704408
		Apigeninidin	7.34645e-07	0.375061	8.62842e-05	0.000101689	1.47524e-05	0.258879	0.785868	0.697137	0.448207	0.761416	0.0176308	0.0176308	0.0590179	0.0590179	0.152997	0.442135	6.35514e-12	0.503159	0.00812049	2.62451e-05	0.477743	0.000502788	0.000311645	0.0279088	0.560862	0.570976	0.59425	0.00541025	0.220135	0.00144973	0.609621	0.0441012	0.609621	0.000258737	0.609621	0.380708	0.000462771	0.468923	0.674982	0.387371	0.0734623	0.875978	0.66466	0.583515	0.609621	0.574738	0.497948
		5-Methoxy-luteolinidin	2.67203e-08	0.249498	1.2257e-06	2.96079e-07	1.526e-06	0.24269	0.88202	0.952667	0.396245	0.828004	0.0873211	0.0873211	0.0124305	0.0124305	0.288319	0.747442	2.13342e-08	0.38714	0.0181288	2.77505e-05	0.9572	0.000104656	3.12409e-06	0.0028838	0.442236	0.802577	0.45833	0.0998923	0.633901	4.94081e-06	0.597621	0.00664118	0.597621	2.16304e-07	0.597621	0.685976	0.000380593	0.594589	0.390622	0.142913	0.164359	0.448857	0.446226	0.354187	0.597621	0.246458	0.294639
		7-Methoxy-apigeninidin	0.298764	0.949242	0.830973	0.893415	0.385893	0.430302	0.107899	0.422252	0.430302	0.430302	0.222467	0.222467	0.104634	0.104634	0.266684	0.795809	0.00323029	0.557463	0.843856	0.525058	0.940676	0.727133	0.625172	0.798576	0.601765	0.13035	0.614398	1.82616e-11	0.739763	0.601949	0.71935	0.0691953	0.71935	0.894476	0.71935	0.828492	0.000839017	0.610977	0.69229	0.325627	2.36347e-05	0.606978	0.604909	0.530059	0.71935	0.433903	0.478362
	Anthocyanidin	Cyanidin	0.889584	0.534136	0.84272	0.881986	0.496788	0.430636	0.430636	0.430636	0.212055	0.252632	0.219546	0.219546	0.1049	0.1049	0.430415	0.4751	0.648622	0	0.84308	0.421883	0.0548464	0.828608	0.625419	0.487746	2.17604e-14	0.973305	2.07367e-12	0.601851	0.379251	0.602209	0.719541	0.161047	0.719541	0.531836	0.719541	0.52676	0.216865	0.611232	0.495655	0.110732	0.719541	0.607235	0.605168	0.530355	0.719541	0.601964	0.000959697
	Flavan-3-ol	O-Methyl-(-)-epicatechin 7-O-glucuronide	1.40249e-07	0.208088	5.45826e-10	7.20757e-13	1.48004e-06	0.568022	0.462449	0.462449	0.241013	0.375166	0.13206	0.13206	0.13206	0.13206	0.262835	0.617749	0.00173541	0.584485	0.0140741	8.64562e-05	0.860587	6.49765e-05	2.1606e-09	3.07695e-05	0.626577	0.435357	0.638548	0.626412	0.412448	0	0.737547	0.0402845	0.968621	6.95e-14	0.737547	0.554916	0.083237	0.635307	0.525126	0.360067	0.737547	0.631518	0.629557	0.558352	0.968621	0.465934	0.508817
		Catechin	0.000263485	0.260229	0.000147778	6.67312e-05	0.00180957	0.567479	0.567479	0.567479	0.0286857	0.734521	0.325752	0.325752	0.24595	0.24595	0.94875	0.948822	0.00976657	0.670048	0.000808358	7.45259e-05	0.921351	0	1.67035e-11	0.160172	0.704512	0.435446	0.714246	0.704378	0.645135	2.56353e-05	0.793803	0.481717	0.793803	7.5805e-05	0.899337	0.64559	0.163022	0.711614	0.627488	0.477117	0.793803	0.708533	0.706938	0.648442	0.793803	0.570476	0.606987
		Catechin I	0.355366	0.867897	0.406935	0.479547	0.436548	0.486447	0.409523	0.198199	0.486447	0.486447	0.154839	0.154839	0.154839	0.154839	0.236716	0.389521	0.507593	0.604376	0.477026	0.375293	0.308832	0.662491	0.666007	0.539844	0.644775	0.341504	0.656244	0.644617	0.000320144	0.644942	0.750799	0.208935	0.750799	0.580594	0.750799	0.00746952	0.832915	0.65314	0.547182	0.386235	0.750799	0.64951	0.647631	0.579231	0.750799	0.489835	0.531416
		(-)-Epiafzelechin	0.451753	0.635712	0.89764	0.893815	0.721862	0.558709	0.0108588	0.558709	0.558709	0.558709	0.462435	0.462435	0.23506	0.23506	0.678968	0.885529	0.0428314	0.663038	0.996996	0.400367	0.917011	0.783962	0.716517	0.909937	0.698159	0.433375	0.708083	0.00392821	0.970953	0.698303	0.789262	0.150301	0.789262	0.67219	0.789262	0.966466	0.00617747	0.705399	0.86264	0.46711	4.51861e-13	0.702258	0.700632	0.641036	0.789262	0.561752	0.598856
		3'-O-Methyl-(-)-epicatechin	0.00257931	0.466045	0.0255795	0.0251471	0.00837032	0.34215	0.189596	0.924514	0.800697	0.996281	0.0631094	0.0631094	0.047463	0.047463	0.134381	0.543752	1.65066e-06	0.480636	0.414139	0.0202597	0.778054	0.352497	0.203688	0.0476691	0.530565	0.419353	0.544933	0.000113513	0.365961	0.116502	0.66616	0.0082285	0.66616	0.01725	0.66616	0.520296	2.69106e-05	0.541037	0.606656	0.235373	4.41801e-06	0.536487	0.534136	0.45014	0.66616	0.345953	0.393535
		Flavonoid glycoside (catechin or catechin type)	0.753219	0.722012	0.917423	0.725544	0.822004	0.401056	0.309796	0.479011	0.967285	0.401056	0.0827585	0.0827585	0.0827585	0.0827585	0.880781	0.00228172	0.785143	0.751183	0.00290997	0.514215	0.00362229	0.75926	0.603215	0.459811	0.667918	0.537527	0.831478	0.578521	0.348675	0.578896	0.702289	0.134281	0.702289	0.505496	0.702289	0.500224	0.187441	0.588345	0.00728381	7.15626e-05	0.702289	3.13448e-08	0.225338	0.0102015	0.702289	2.38688e-07	0.569528
	Flavanone	Unknown flavonoid glycoside I (eriodictyol 7-O-neohesperidoside or eriodictyol type)	0.0224016	0.981255	0.0576011	0.0493486	0.068406	0.393615	0.447146	0.850452	0.760474	0.979514	0.0774749	0.0774749	0.0122771	0.0122771	0.000862944	0.875045	0.0756533	0.386431	0.713196	0.231402	0.646282	0.238447	0.110207	0.000237608	0.441558	0.0475904	0.457662	0.583693	0.586441	0.0461873	0.597081	8.07182e-05	0.000150207	0.0197129	0.597081	0.750343	0.00131676	0.453285	0.341418	0.142292	0.8447	0.448183	0.445551	0.353466	0.000150207	0.245741	0.293911
		Eriodictyol 7-O-glucoside I	0.000829371	0.295691	0.000605774	0.000360557	0.00467359	0.630124	0.630124	0.630124	0.0418611	0.630124	0.330565	0.330565	0.330565	0.330565	0.999185	0.930112	0.0141793	0.719541	0.000743413	0.000127146	0.881503	0	2.23335e-09	0.283844	0.749239	0.511774	0.7576	0.749123	0.591593	0.000179004	0.825581	0.630686	0.825581	0.000404939	0.825581	0.698371	0.195215	0.75534	0.676748	0.549623	0.825581	0.752694	0.751324	0.700845	0.825581	0.632762	0.664773
		Eriodictyol 7-O-glucoside II	0.951946	0.585781	0.665469	0.660385	0.555807	0.0418611	0.630124	0.630124	0.630124	0.630124	0.330565	0.330565	0.330565	0.330565	0.00650492	0.86373	0.615698	0.719541	0.584367	0.598281	0.640924	0.880163	0.764697	0.256289	0.749239	0.00361413	0.7576	0.749123	0.591593	0.749361	0.825581	0.0940169	0	0.955437	0.825581	0.698371	0.147155	0.75534	0.676748	0.549623	0.825581	0.752694	0.751324	0.700845	0	0.632762	0.664773
		Eriodictyol 7-O-glucoside III	2.03267e-05	0.266797	6.70671e-05	3.03649e-05	7.97981e-05	0.382466	0.592715	0.463473	0.997017	0.283536	0.0703682	0.0703682	0.0703682	0.0703682	0.110715	0.400693	3.596e-05	0.516328	0.249807	0.00309697	0.755783	0.160242	0.0141535	3.88421e-05	0.563774	0.892452	0.577365	0.160686	0.329617	0.000311449	0.691163	0.00279335	0.691163	6.75208e-06	0.691163	0.48335	0.00266745	0.573682	0.578575	0.275825	0.0193414	0.569379	0.567154	0.487165	0.691163	0.386199	0.432595
		Naringenin 7-O-glucoside (prunin) I	2.34579e-05	0.259892	7.50077e-06	1.83895e-06	2.99865e-05	0.442726	0.971228	0.442726	0.920777	0.131889	0.114814	0.114814	0.114814	0.114814	0.127564	0.390271	0.00113831	0.567961	0.256672	0.00566325	0.797839	0.142694	0.00521839	1.81638e-07	0.611417	0.577994	0.623796	0.688246	0.391831	7.20226e-06	0.726447	0.00470163	0.726447	4.45779e-07	0.726447	0.537506	0.0335632	0.620444	0.57512	0.33885	0.319485	0.616525	0.614498	0.54104	0.726447	0.446284	0.490159
		Eriodictyol 7-O-glucoside IV	0.66194	0.925161	0.649982	0.723859	0.637612	0.630124	0.630124	0.630124	0.0418611	0.630124	0.330565	0.330565	0.330565	0.330565	0.416172	0.498125	0.579314	0.719541	0.790786	0.575846	0.4674	0.868893	0.908148	0.671185	0.749239	0.511774	0.7576	0.749123	0.135079	0.749361	0.825581	0.905299	0.825581	0.726957	0	0.698371	0.932586	0.75534	0.757606	0.549623	0.825581	0.752694	0.751324	0.700845	0.825581	0.632762	0.664773
		Naringenin 7-O-glucoside (prunin) II	5.67304e-08	0.209118	2.5825e-06	8.94314e-07	1.21951e-05	0.363997	0.741495	0.576773	0.245824	0.987972	0.0612802	0.0612802	0.0592085	0.0592085	0.313417	0.679014	1.44573e-07	0.500105	0.00644744	2.15092e-06	0.764534	2.13023e-05	1.92164e-06	0.0126689	0.54871	0.90271	0.562661	0.143623	0.317563	1.79658e-05	0.679866	0.0398482	0.679866	2.83194e-07	0.702044	0.46642	0.00108873	0.558879	0.543101	0.257108	0.0524422	0.554462	0.552178	0.470312	0.679866	0.367767	0.414761
		Dihydrokaempferol	0.00109215	0.290868	0.000817047	0.000464811	0.00584294	0.593226	0.593226	0.593226	0.0220322	0.593226	0.387209	0.387209	0.279301	0.279301	0.931107	0.872233	0.0175502	0.690506	0.000883597	0.000200992	0.943659	0	3.32814e-09	0.306159	0.723027	0.466466	0.7322	0.722901	0.705595	0.000231024	0.806997	0.621502	0.806997	0.00051832	0.814692	0.667382	0.191914	0.72972	0.6523	0.506705	0.806997	0.726817	0.725314	0.670081	0.806997	0.59608	0.630795
		7-hydroxyflavanone 7-O-beta-D-glucoside	0.784948	0.977212	0.827253	0.7798	0.722213	0.871086	0.31388	0.752089	0.521254	0.609979	0.0345359	0.0345359	0.0345359	0.0345359	0.171999	0.0320603	0.501832	1.68739e-05	0.853813	0.563856	0.00255622	0.722122	0.53415	0.375835	4.70598e-06	0.241441	2.46278e-05	0.506295	0.260502	0.506716	0.647803	0.0696131	0.647803	0.425294	0.647803	0.419535	0.111454	0.51735	0.166793	0.00307862	0.647803	0.693782	0.050823	0.173764	0.647803	0.0738024	1.79939e-07
		3',5,7-Trihydroxy-4'-methoxyflavanone (hesperetin)	2.692e-07	0.320315	7.95641e-08	1.76812e-08	6.41258e-08	0.392666	0.392666	0.921958	0.545678	0.313814	0.0770219	0.0770219	0.0770219	0.0770219	0.10592	0.48125	0.00011571	0.525201	0.0860215	0.00186116	0.85287	0.00753222	6.80765e-05	6.85259e-07	0.571993	0.715738	0.585384	0.438081	0.340058	6.36143e-08	0.697297	0.01109	0.697297	4.04253e-07	0.697297	0.492628	0.0408587	0.581756	0.460089	0.286289	0.697297	0.577516	0.575324	0.496399	0.697297	0.396375	0.442403
		Naringenin-7-O-glucoside (prunin) III	0.0163893	0.487877	0.00510927	0.00330674	0.00676235	0.630124	0.630124	0.630124	0.630124	0.0418611	0.330565	0.330565	0.330565	0.330565	0.15049	0.383096	0.119512	0.719541	0.963382	0.242263	0.892946	0.998056	0.183637	9.7321e-07	0.749239	0.511774	0.7576	0.749123	0.591593	0.00289849	0.825581	0.0193545	0.825581	0.00298422	0.825581	0.698371	0.384528	0.75534	0.676748	0.549623	0.825581	0.752694	0.751324	0.700845	0.825581	0.632762	0.664773
		Eriodictyol	0.926046	0.834027	0.865846	0.831819	0.574415	0.368258	0.782348	0.825769	0.709887	0.218337	0.0616825	0.0616825	0.0616825	0.0616825	0.367747	0.0122965	0.86729	0.000375094	0.307205	0.158115	2.47774e-05	0.724989	0.577931	0.428532	0.000320309	0.550802	3.00606e-05	0.552016	0.315137	0.552409	0.682495	0.107417	0.682495	0.475814	0.682495	0.470342	0.156898	0.562317	0.319729	0.000350781	0.682495	0.0738732	0.864283	0.310198	0.682495	0.0046351	0.000556368
		Unknown flavonoid (eriodictyol or flavanone type)	0.305021	0.821215	0.812092	0.901593	0.31091	0.449542	0.44399	0.123047	0.449542	0.449542	0.193439	0.193439	0.120623	0.120623	0.185322	0.772449	0.00391101	0.573691	0.794376	0.659227	0.952093	0.745791	0.639347	0.67542	0.616678	0.0947228	0.628916	0	0.577273	0.616856	0.730306	0.0968955	0.730306	0.974153	0.730306	0.708372	0.00320532	0.625603	0.660068	0.346152	0.00738411	0.621729	0.619725	0.547039	0.730306	0.453076	0.496616
		Naringenin	0.729367	0.874717	0.658408	0.937019	0.474093	0.26703	0.816459	0.528662	0.835839	0.659567	0.0184181	0.0184181	0.0647802	0.0647802	0.408494	0.00315984	0.78819	0.0225809	0.0231085	0.0629224	5.59293e-08	0.950496	0.859853	0.452772	0.018138	0.418547	0.010064	0.668919	0.214586	0.752493	0.615518	0.109213	0.615518	0.707038	0.615518	0.374198	0.25084	0.476325	0.0927257	0.000116694	0.95101	0.000183054	0.210983	0.136234	0.615518	0.000175478	0.00342042
		5,7-Dimethoxyflavanone	0.700112	0.472934	0.880118	0.935615	0.81825	0.630124	0.630124	0.630124	0.0418611	0.630124	0.330565	0.330565	0.330565	0.330565	0.76644	0.780132	0.595585	0.00568709	0.597802	0.978581	0.798027	0.984476	0.764697	0.671185	0.00260548	0.869353	0.0373894	0.749123	0.591593	0.749361	0.825581	0.397511	0.825581	0.701863	0.825581	0.698371	0.454193	0.75534	0.676748	0.375291	0.825581	0.752694	0.751324	0.700845	0.825581	0.746749	0.464406
	Flavone	Apigenin 7-O-apiosyl-glucoside I	4.7754e-08	0.301921	2.16749e-08	3.90222e-09	3.30122e-08	0.388669	0.388669	0.909523	0.386263	0.458778	0.0743722	0.0743722	0.0743722	0.0743722	0.142031	0.54523	4.784e-05	0.521731	0.0377156	0.000516979	0.851221	0.000824315	3.48367e-06	1.68639e-05	0.56878	0.722771	0.582249	0.421679	0.335961	1.57867e-08	0.694901	0.019982	0.694901	1.71995e-07	0.694901	0.488998	0.0341318	0.5786	0.456317	0.282177	0.694901	0.574335	0.57213	0.492786	0.694901	0.392387	0.438563
		Apigenin 7-O-apiosyl-glucoside II	0.502387	0.667094	0.863607	0.972974	0.347754	0.630124	0.630124	0.0418611	0.630124	0.630124	0.330565	0.330565	0.330565	0.330565	0.204572	0.816604	0.0846818	0.719541	0.737449	0.893312	0.98464	0.84544	0.764697	0.553721	0.749239	0.166728	0.7576	0.000237672	0.591593	0.749361	0.825581	0.336491	0.825581	0.701863	0.825581	0.698371	0.186788	0.75534	0.676748	0.549623	0.825581	0.752694	0.751324	0.700845	0.825581	0.632762	0.664773
		Luteolin 6-C-glucoside 8-C-arabinoside	0.951946	0.585781	0.665469	0.660385	0.555807	0.0418611	0.630124	0.630124	0.630124	0.630124	0.330565	0.330565	0.330565	0.330565	0.00650492	0.86373	0.615698	0.719541	0.584367	0.598281	0.640924	0.880163	0.764697	0.256289	0.749239	0.00361413	0.7576	0.749123	0.591593	0.749361	0.825581	0.0940169	0	0.955437	0.825581	0.698371	0.147155	0.75534	0.676748	0.549623	0.825581	0.752694	0.751324	0.700845	0	0.632762	0.664773
		5,4',5'-Trihydroxy-3,6,7,8,2'-pentamethoxyflavone	0.951946	0.585781	0.665469	0.660385	0.555807	0.0418611	0.630124	0.630124	0.630124	0.630124	0.330565	0.330565	0.330565	0.330565	0.00650492	0.86373	0.615698	0.719541	0.584367	0.598281	0.640924	0.880163	0.764697	0.256289	0.749239	0.00361413	0.7576	0.749123	0.591593	0.749361	0.825581	0.0940169	0	0.955437	0.825581	0.698371	0.147155	0.75534	0.676748	0.549623	0.825581	0.752694	0.751324	0.700845	0	0.632762	0.664773
		Luteolin 4'-O-glucoside	0.00177009	0.388683	0.0176231	0.0163347	0.0103512	0.389788	0.173349	0.656135	0.858391	0.833957	0.0751089	0.0751089	0.0751089	0.0751089	0.24884	0.628179	4.23244e-06	0.522704	0.182797	0.004726	0.740405	0.106188	0.0758968	0.120252	0.569681	0.529943	0.583128	0.0018164	0.337108	0.076741	0.695573	0.0317403	0.695573	0.00859237	0.695573	0.490015	6.75491e-05	0.579485	0.664493	0.283327	1.05739e-06	0.575227	0.573026	0.493799	0.695573	0.393504	0.439639
		Luteolin 7-[6''-(2-methylbutyryl)glucoside] I	0.866283	0.398115	0.954856	0.675427	0.878996	0.837886	0.54326	0.51258	0.31625	0.949684	0.0355238	0.0355238	0.0355238	0.0355238	0.441247	1.81482e-05	0.77062	0.540398	0.0387637	0.364627	6.57687e-07	0.619335	0.536114	0.378157	0.509547	0.155542	0.380393	0.508341	0.262856	0.508761	0.649371	0.0710826	0.649371	0.427535	0.649371	0.421787	0.113292	0.519364	5.57158e-05	4.97556e-08	0.649371	1.14564e-06	0.00878524	0.000118093	0.649371	1.11622e-10	0.0128557
		Unknown flavonoid glycoside III (apimaysin or flavone type)	0.0163893	0.487877	0.00510927	0.00330674	0.00676235	0.630124	0.630124	0.630124	0.630124	0.0418611	0.330565	0.330565	0.330565	0.330565	0.15049	0.383096	0.119512	0.719541	0.963382	0.242263	0.892946	0.998056	0.183637	9.7321e-07	0.749239	0.511774	0.7576	0.749123	0.591593	0.00289849	0.825581	0.0193545	0.825581	0.00298422	0.825581	0.698371	0.384528	0.75534	0.676748	0.549623	0.825581	0.752694	0.751324	0.700845	0.825581	0.632762	0.664773
		Luteolin 7-[6''-(2-methylbutyryl)glucoside] II	0.822934	0.476349	0.94753	0.676972	0.877011	0.672479	0.493573	0.466292	0.473483	0.78707	0.0336055	0.0336055	0.0336055	0.0336055	0.522387	3.75215e-05	0.759311	0.511005	0.0159872	0.373892	3.15961e-06	0.642475	0.532263	0.373609	0.466018	0.215947	0.413083	0.50433	0.25825	0.504752	0.646294	0.0682203	0.646294	0.423144	0.646294	0.417374	0.109705	0.515415	0.000186023	5.33667e-08	0.646294	2.46606e-08	0.0201216	0.000378898	0.646294	3.87468e-12	0.0378119
		Unknown flavonoid glycoside VI (apimaysin or flavone type)	0.661235	0.997528	0.689328	0.894624	0.342259	0.609422	0.609422	0.609422	0.609422	0.0295827	0.301311	0.301311	0.360005	0.360005	0.301364	0.353673	0.926499	0.000161781	0.583614	0.203948	0.0134002	0.825403	0.823666	0.833176	0.000228653	0.769726	1.60453e-06	0.734455	0.569165	0.870047	0.815199	0.474166	0.815199	0.820316	0.815199	0.681017	0.485517	0.741011	0.658298	0.189997	0.815199	0.738221	0.736776	0.683618	0.815199	0.631908	0.000218052
		Gardenin B	0.664196	0.522084	0.938202	0.647332	0.75028	0.95783	0.951325	0.347297	0.806339	0.421139	0.0290621	0.0290621	0.0290621	0.0290621	0.449749	0.000159342	0.597347	0.627298	0.0334878	0.656811	0.000125303	0.643924	0.522464	0.362108	0.545362	0.130315	0.658442	0.494133	0.246695	0.49456	0.638443	0.0612879	0.638443	0.412013	0.638443	0.406192	0.100895	0.505372	1.9248e-05	3.45669e-06	0.638443	4.11426e-06	0.000129251	8.34379e-05	0.638443	1.77844e-07	0.0252724
		Apigenin	0.0860972	0.381972	0.218954	0.278919	0.0940568	0.288702	0.182872	0.944348	0.385134	0.288702	0.0604364	0.0604364	0.227972	0.227972	0.304326	0.737328	0.00167074	0.569962	0.282552	0.0845843	0.788568	0.290313	0.483511	0.766789	0.472604	0.348919	0.687921	0.000140045	0.488778	0.685769	0.630773	0.192902	0.630773	0.31793	0.630773	0.625311	0.00309196	0.495605	0.526689	0.546889	0.000150242	0.490748	0.488239	0.399528	0.630773	0.507471	0.69383
		Thymusin 6-isobutyrate	0.770695	0.412898	0.990313	0.764595	0.565797	0.0418611	0.630124	0.630124	0.630124	0.630124	0.330565	0.330565	0.330565	0.330565	0.295409	0.0466349	0.537135	0.719541	0.582247	0.559322	0.339954	0.750969	0.764697	0.671185	0.749239	0.0576111	0.7576	0.749123	0.591593	0.749361	0.825581	0.397511	0.825581	0.701863	0.825581	0.698371	0.454193	0.75534	0.000344045	0.0884321	0.825581	0.752694	3.67475e-05	0.000206921	0.825581	0.202082	0.0273233
	Flavonol	Quercetin 3,4'-O-di-beta-glucoside I	0.00471042	0.909132	0.0301915	0.0281805	0.0195631	0.56758	0.574291	0.939728	0.779448	0.845798	0.0261612	0.0261612	0.00529048	0.00529048	0.00010544	0.738208	0.00710842	0.343472	0.706191	0.157991	0.743183	0.256064	0.118434	4.30031e-05	0.400149	0.0199929	0.416853	0.0906998	0.333757	0.0451618	0.563664	1.7204e-05	0.00148849	0.0145172	0.764979	0.391214	2.80859e-05	0.529605	0.31955	0.107061	0.482314	0.407013	0.404285	0.310001	0.00148849	0.203445	0.250488
		Quercetin 3,4'-O-di-beta-glucoside II	0.721326	0.474845	0.801178	0.732474	0.935856	0.184795	0.488047	0.435767	0.488047	0.488047	0.156426	0.156426	0.156426	0.156426	0.00136895	0.999536	0.55077	0.605694	0.510714	0.605119	0.691637	0.807755	0.667149	0.189862	0.645979	0.000489809	0.657414	0.0953617	0.439372	0.646145	0.751673	0.0434464	2.93646e-05	0.780189	0.751673	0.577315	0.0387677	0.654319	0.548647	0.387993	0.751673	0.6507	0.648827	0.580615	2.93646e-05	0.491428	0.532918
		Taxifolin 3-glucopyranoside	0.000488118	0.283072	0.000381287	0.000202584	0.00333844	0.614797	0.59619	0.587144	0.0291761	0.636887	0.322146	0.322146	0.248804	0.248804	0.936444	0.915452	0.0112434	0.671856	0.000842238	0.000111498	0.929717	0	4.68353e-10	0.218383	0.70615	0.522614	0.715835	0.768903	0.637609	9.83008e-05	0.794973	0.513767	0.887492	0.000212013	0.922965	0.647514	0.148528	0.713216	0.63281	0.479709	0.849396	0.710151	0.708564	0.650354	0.887492	0.57273	0.609086
		Taxifolin	0.00141223	0.267347	0.000908593	0.000543958	0.00622326	0.559649	0.559649	0.559649	0.0110878	0.559649	0.38805	0.38805	0.289448	0.289448	0.910144	0.854708	0.0213011	0.778749	0.000843817	0.000253701	0.962961	0	6.83001e-09	0.328248	0.813342	0.440935	0.795815	0.698704	0.72455	0.000293782	0.78975	0.655582	0.78975	0.000661543	0.697317	0.638932	0.208205	0.706066	0.625068	0.517568	0.78975	0.702932	0.701309	0.641831	0.78975	0.590546	0.641371
		3-Methylquercetin (Isorhamnetin) I	0.476134	0.310676	0.602585	0.673717	0.587286	0.630124	0.630124	0.630124	0.0418611	0.630124	0.330565	0.330565	0.330565	0.330565	0.416172	0.399493	0.537135	0.638089	0.582247	0.531698	0.4674	0.771967	0.764697	0.671185	0.749239	0.511774	0.7576	0.749123	0.591593	0.749361	0.825581	0.397511	0.825581	0.701863	0.825581	0.698371	0.454193	0.75534	0.676748	0.711373	0.825581	0.752694	0.751324	0.700845	0.825581	0.632762	0.664773
		Quercetin 3-o-glucoside	0.000829371	0.295691	0.000605774	0.000360557	0.00467359	0.630124	0.630124	0.630124	0.0418611	0.630124	0.330565	0.330565	0.330565	0.330565	0.999185	0.930112	0.0141793	0.719541	0.000743413	0.000127146	0.881503	0	2.23335e-09	0.283844	0.749239	0.511774	0.7576	0.749123	0.591593	0.000179004	0.825581	0.630686	0.825581	0.000404939	0.825581	0.698371	0.195215	0.75534	0.676748	0.549623	0.825581	0.752694	0.751324	0.700845	0.825581	0.632762	0.664773
		Taxifolin I	0.47435	0.477798	0.570962	0.622615	0.600731	0.630124	0.630124	0.0418611	0.630124	0.630124	0.330565	0.330565	0.330565	0.330565	0.416172	0.539299	0.639618	0.719541	0.617323	0.547345	0.4674	0.767524	0.764697	0.671185	0.749239	0.511774	0.7576	0.749123	0.058541	0.749361	0.825581	0.477582	0.825581	0.701863	0.825581	0.111039	0.891658	0.75534	0.676748	0.549623	0.825581	0.752694	0.751324	0.700845	0.825581	0.632762	0.664773
		Unknown flavonoid glycoside II (patuletin 7-galactoside or flavonol type)	0.794036	0.50147	0.816997	0.932403	0.619008	0.528943	0.528943	0.528943	0.081752	0.833146	0.199935	0.199935	0.199935	0.199935	0.540244	0.568441	0.612884	6.07652e-06	0.755249	0.701154	0.294372	0.953669	0.695955	0.579058	8.8499e-07	0.966546	0.000156782	0.676258	0.48274	0.676558	0.773656	0.266217	0.773656	0.617021	0.773656	0.612679	0.326145	0.684111	0.585911	0.184054	0.773656	0.680767	0.679036	0.615754	0.773656	0.627064	0.0623759
		Quercitin	0.700112	0.472934	0.880118	0.935615	0.81825	0.630124	0.630124	0.630124	0.0418611	0.630124	0.330565	0.330565	0.330565	0.330565	0.76644	0.780132	0.595585	0.00568709	0.597802	0.978581	0.798027	0.984476	0.764697	0.671185	0.00260548	0.869353	0.0373894	0.749123	0.591593	0.749361	0.825581	0.397511	0.825581	0.701863	0.825581	0.698371	0.454193	0.75534	0.676748	0.375291	0.825581	0.752694	0.751324	0.700845	0.825581	0.746749	0.464406
		Kaempferol	0.00136963	0.717112	0.00167944	0.00367928	0.00139783	0.226953	0.334666	0.757785	0.763208	0.395932	0.00164463	0.00164463	0.733018	0.733018	0.0563986	0.000801149	0.00630897	0.823975	0.00331359	0.00145922	0.011164	0.263181	0.0806934	0.00675933	0.738728	0.616704	0.665906	0.601108	0.15474	0.0143294	0.585953	0.214848	0.793642	0.011307	0.561173	0.334648	0.29773	0.393887	0.268499	0.0694453	0.733477	0.0604041	0.693936	0.251352	0.793642	0.0267555	0.894536
		3-Methylquercetin (Isorhamnetin) II	0.0163893	0.487877	0.00510927	0.00330674	0.00676235	0.630124	0.630124	0.630124	0.630124	0.0418611	0.330565	0.330565	0.330565	0.330565	0.15049	0.383096	0.119512	0.719541	0.963382	0.242263	0.892946	0.998056	0.183637	9.7321e-07	0.749239	0.511774	0.7576	0.749123	0.591593	0.00289849	0.825581	0.0193545	0.825581	0.00298422	0.825581	0.698371	0.384528	0.75534	0.676748	0.549623	0.825581	0.752694	0.751324	0.700845	0.825581	0.632762	0.664773
	Proanthocyanidin dimer	Procyanidin B1	1.76853e-06	0.201293	1.16486e-07	7.92711e-09	2.41654e-05	0.502612	0.502612	0.502612	0.0756109	0.764635	0.203259	0.203259	0.171282	0.171282	0.597994	0.815266	0.00214179	0.617651	0.00189864	1.41235e-05	0.87227	2.26819e-09	0	0.00746369	0.656891	0.359758	0.668018	0.656738	0.513235	2.53525e-10	0.75958	0.173052	0.75958	9.67933e-09	0.918886	0.589966	0.110859	0.665007	0.565374	0.404067	0.75958	0.661486	0.659663	0.593188	0.75958	0.505929	0.546577
		Procyanidin I	0.000829371	0.295691	0.000605774	0.000360557	0.00467359	0.630124	0.630124	0.630124	0.0418611	0.630124	0.330565	0.330565	0.330565	0.330565	0.999185	0.930112	0.0141793	0.719541	0.000743413	0.000127146	0.881503	0	2.23335e-09	0.283844	0.749239	0.511774	0.7576	0.749123	0.591593	0.000179004	0.825581	0.630686	0.825581	0.000404939	0.825581	0.698371	0.195215	0.75534	0.676748	0.549623	0.825581	0.752694	0.751324	0.700845	0.825581	0.632762	0.664773
		I-V = isomers
[truncated: 57 more columns]
